# Supplementary material for: (E)-Benzyl 2-{4-[eth­yl(2-hy­droxy­eth­yl)amino]­benzyl­idene}hydrazinecarbodi­thio­ate
Source: IUCrdata. 2021 Sep 3;6(Pt 9):x210901. doi: 10.1107/S2414314621009019 (PMC9462371; doi:10.1107/S2414314621009019)
Supplement: Supplementary file 1 [file x-06-x210901-sup1.cif]

##############################################################################
#                                                                            #
# This CIF contains the data for a data article accepted for                 #
# publication in IUCrData. It conforms to the requirements of                #
# Notes for Authors for IUCrData, and has been                               #
# peer reviewed under the auspices of IUCrData.                              #
#                                                                            #
# Full details of the Crystallographic Information File format               #
# are given in the paper "The Crystallographic Information File (CIF):       #
# a New Standard Archive File for Crystallography" by S. R. Hall, F. H.      #
# Allen and I. D. Brown [Acta Cryst. (1991), A47, 655-685].                  #
#                                                                            #
# The current version of the core CIF dictionary is obtainable from          #
# ftp://ftp.iucr.org/pub/cif_core.dic.                                       #
#                                                                            #
# Software is freely available for graphical display of the structure(s)     #
# in this CIF. For information consult the CIF software page                 #
# http://www.iucr.org/resources/cif/software.                                #
#                                                                            #
# This file may be used for bona fide research purposes within the           #
# scientific community so long as proper attribution is given to the data    # 
# article from which it was obtained.                                        #
#                                                                            #
##############################################################################
data_I
_database_code_depnum_ccdc_archive 'CCDC 2106601'
_audit_creation_method
;
Olex2 1.3
(compiled 2020.11.12 svn.r5f609507 for OlexSys, GUI svn.r6272)
;
_journal_date_recd_electronic     2021-06-08
_journal_date_accepted     2021-08-31
_journal_name_full     'IUCrData'
_journal_year     2021
_journal_volume     6
_journal_issue      9
_journal_page_first     0
_journal_page_last     0
_journal_paper_category     HO
_journal_paper_doi     10.1107/S2414314621009019
_journal_coeditor_code     HB4387
_publ_contact_author_name     'Hui Guo'
_publ_contact_author_address
;
Department of Chemistry, Anhui University, Hefei, Anhui 230039, P. R. China
;
_publ_contact_author_email     '1295913906@qq.com'
_publ_contact_author_fax     ?
_publ_contact_author_phone     '18756570947'
_publ_section_title
;
(<i>E</i>)-Benzyl
2-{4-[ethyl(2-hydroxyethyl)amino]benzylidene}hydrazinecarbodithioate
;
loop_
    _publ_author_name
    _publ_author_footnote
    _publ_author_address
    'Guo, Hui' .
;
Department of Chemistry, Anhui University, Hefei, Anhui 230039,
People's Republic of China
;
    'Du, Wenli' .
;
Department of Chemistry, Anhui University, Hefei, Anhui 230039,
People's Republic of China
;
    'Zhou, Haoyu' .
;
Department of Chemistry, Anhui University, Hefei, Anhui 230039,
People's Republic of China
;
_publ_section_synopsis
;
In the title compound,  molecules are linked into chains by O---H...S and
N---H...O hydrogen bonds.
;
_chemical_name_systematic
;
(<i>E</i>)-Benzyl
2-{4-[ethyl(2-hydroxyethyl)amino]benzylidene}hydrazinecarbodithioate
;
_chemical_name_common     ?
_chemical_formula_moiety     'C19 H23 N3 O S2'
_chemical_formula_sum     'C19 H23 N3 O S2'
_chemical_formula_iupac     'C19 H23 N3 O S2'
_chemical_formula_weight     373.52
_chemical_melting_point     ?
_space_group_crystal_system     triclinic
_space_group_name_H-M_alt     'P -1'
_space_group_name_Hall     '-P 1'
loop_
    _space_group_symop_operation_xyz
    'x, y, z'
    '-x, -y, -z'
_cell_length_a     9.1794(18)
_cell_length_b     9.4642(19)
_cell_length_c     11.665(2)
_cell_angle_alpha     101.78(3)
_cell_angle_beta     107.81(3)
_cell_angle_gamma     93.57(3)
_cell_volume     936.1(4)
_cell_formula_units_Z     2
_cell_measurement_reflns_used     8567
_cell_measurement_theta_min     69.767
_cell_measurement_theta_max     4.295
_cell_measurement_temperature     120
_exptl_crystal_description     block
_exptl_crystal_colour     colourless
_exptl_crystal_size_max     0.12
_exptl_crystal_size_mid     0.11
_exptl_crystal_size_min     0.1
_exptl_crystal_density_diffrn     1.325
_exptl_crystal_density_meas     ?
_exptl_crystal_density_method     ?
_exptl_crystal_F_000     396
_exptl_absorpt_coefficient_mu     0.297
_exptl_absorpt_correction_type     multi-scan
_exptl_absorpt_process_details
;
(X-Red32; Stoe, 2018)
;
_exptl_absorpt_correction_T_min     0.3420
_exptl_absorpt_correction_T_max     0.8077
_diffrn_ambient_temperature     120
_diffrn_source     ?
_diffrn_radiation_type     MoK\a
_diffrn_radiation_wavelength     0.71073
_diffrn_measurement_device_type     'Stoe X-Area CCD'
_diffrn_measurement_method     '\f and \w scans'
_diffrn_detector_area_resol_mean     ?
_diffrn_reflns_number     8565
_diffrn_reflns_av_R_equivalents     0.0377
_diffrn_reflns_av_unetI/netI     0.0536
_diffrn_reflns_theta_min     1.886
_diffrn_reflns_theta_max     25.627
_diffrn_reflns_theta_full     25.242
_diffrn_measured_fraction_theta_max     0.965
_diffrn_measured_fraction_theta_full     0.987
_diffrn_reflns_limit_h_min     -11
_diffrn_reflns_limit_h_max     10
_diffrn_reflns_limit_k_min     -4
_diffrn_reflns_limit_k_max     10
_diffrn_reflns_limit_l_min     -14
_diffrn_reflns_limit_l_max     13
_diffrn_standards_number     0
_refine_special_details     ?
_reflns_number_total     3419
_reflns_number_gt     2508
_reflns_threshold_expression     'I > 2\s(I)'
_refine_ls_structure_factor_coef     Fsqd
_refine_ls_matrix_type     full
_refine_ls_R_factor_all     0.0564
_refine_ls_R_factor_gt     0.0388
_refine_ls_wR_factor_gt     0.0905
_refine_ls_wR_factor_ref     0.0968
_refine_ls_goodness_of_fit_ref     0.921
_refine_ls_restrained_S_all     0.921
_refine_ls_number_reflns     3419
_refine_ls_number_parameters     228
_refine_ls_number_restraints     0
_refine_ls_hydrogen_treatment     constr
_refine_ls_weighting_scheme     calc
_refine_ls_weighting_details
                      'w=1/[\s^2^(Fo^2^)+(0.0568P)^2^] where P=(Fo^2^+2Fc^2^)/3'
_atom_sites_solution_hydrogens     geom
_atom_sites_solution_primary     dual
_atom_sites_solution_secondary     ?
_refine_ls_shift/su_max     0.001
_refine_ls_shift/su_mean     0.000
_refine_diff_density_max     0.427
_refine_diff_density_min     -0.250
_refine_ls_extinction_method     none
_refine_ls_extinction_coef     .
loop_
    _atom_type_symbol
    _atom_type_description
    _atom_type_scat_dispersion_real
    _atom_type_scat_dispersion_imag
    _atom_type_scat_source
    'C' 'C' 0.0033 0.0016
                         'International Tables Vol C Tables 4.2.6.8 and 6.1.1.4'
    'H' 'H' 0.0000 0.0000
                         'International Tables Vol C Tables 4.2.6.8 and 6.1.1.4'
    'N' 'N' 0.0061 0.0033
                         'International Tables Vol C Tables 4.2.6.8 and 6.1.1.4'
    'O' 'O' 0.0106 0.0060
                         'International Tables Vol C Tables 4.2.6.8 and 6.1.1.4'
    'S' 'S' 0.1246 0.1234
                         'International Tables Vol C Tables 4.2.6.8 and 6.1.1.4'
_computing_data_collection
;
X-Area Pilatus3_SV (Stoe, 2018)
;
_computing_cell_refinement
;
X-Area Recipe (Stoe, 2018)
;
_computing_data_reduction
;
X-Area Integrate (Stoe, 2018)
X-Area LANA (Stoe, 2018)
;
_computing_structure_solution
;
SHELXT2018/2 (Sheldrick, 2015a)
;
_computing_structure_refinement
;
SHELXL2018/3 (Sheldrick, 2015b)
;
_computing_molecular_graphics
;
<i>OLEX2</i> (Dolomanov <i>et al.</i>,  2009)
;
_computing_publication_material
;
<i>OLEX2</i> (Dolomanov <i>et al.</i>,  2009)
;
loop_
    _atom_site_type_symbol
    _atom_site_label
    _atom_site_fract_x
    _atom_site_fract_y
    _atom_site_fract_z
    _atom_site_U_iso_or_equiv
    _atom_site_adp_type
    _atom_site_calc_flag
    _atom_site_occupancy
    _atom_site_disorder_assembly
    _atom_site_disorder_group
    S S1 1.15987(6) 0.04410(6) 0.90983(5) 0.02333(15) Uani d 1 . .
    S S2 1.05575(6) 0.31931(6) 0.83421(5) 0.02330(15) Uani d 1 . .
    O O1 0.22245(18) 0.21535(18) 0.18795(14) 0.0262(4) Uani d 1 . .
    H H1 0.223336 0.181675 0.115767 0.039 Uiso calc 1 . .
    N N1 0.8765(2) 0.0761(2) 0.79056(16) 0.0233(4) Uani d 1 . .
    H H1A 0.850789 -0.013576 0.794332 0.028 Uiso calc 1 . .
    N N2 0.7650(2) 0.1512(2) 0.73042(16) 0.0228(4) Uani d 1 . .
    N N3 0.1089(2) 0.2823(2) 0.39125(16) 0.0224(4) Uani d 1 . .
    C C1 1.0235(2) 0.1382(2) 0.84322(19) 0.0223(5) Uani d 1 . .
    C C2 1.2647(3) 0.3598(3) 0.9062(2) 0.0290(5) Uani d 1 . .
    H H2A 1.294123 0.355290 0.994245 0.035 Uiso calc 1 . .
    H H2B 1.315757 0.287256 0.863582 0.035 Uiso calc 1 . .
    C C3 1.3150(2) 0.5093(3) 0.8965(2) 0.0238(5) Uani d 1 . .
    C C4 1.3139(3) 0.6313(3) 0.9856(2) 0.0273(5) Uani d 1 . .
    H H4 1.276995 0.620316 1.051407 0.033 Uiso calc 1 . .
    C C5 1.3663(3) 0.7686(3) 0.9790(2) 0.0308(6) Uani d 1 . .
    H H5 1.365720 0.851217 1.040672 0.037 Uiso calc 1 . .
    C C6 1.4193(3) 0.7867(3) 0.8836(2) 0.0320(6) Uani d 1 . .
    H H6 1.455293 0.881218 0.879535 0.038 Uiso calc 1 . .
    C C7 1.4196(3) 0.6659(3) 0.7939(2) 0.0335(6) Uani d 1 . .
    H H7 1.455863 0.677709 0.728000 0.040 Uiso calc 1 . .
    C C8 1.3675(3) 0.5285(3) 0.7997(2) 0.0298(5) Uani d 1 . .
    H H8 1.367371 0.446318 0.737304 0.036 Uiso calc 1 . .
    C C9 0.6253(2) 0.0890(2) 0.6989(2) 0.0228(5) Uani d 1 . .
    H H9 0.606910 0.001568 0.723393 0.027 Uiso calc 1 . .
    C C10 0.4956(2) 0.1479(2) 0.6275(2) 0.0220(5) Uani d 1 . .
    C C11 0.5133(3) 0.2530(2) 0.5624(2) 0.0231(5) Uani d 1 . .
    H H11 0.614400 0.293822 0.571093 0.028 Uiso calc 1 . .
    C C12 0.3883(2) 0.2988(2) 0.4861(2) 0.0231(5) Uani d 1 . .
    H H12 0.405089 0.369235 0.442312 0.028 Uiso calc 1 . .
    C C13 0.2348(2) 0.2430(2) 0.47130(19) 0.0208(5) Uani d 1 . .
    C C14 0.2178(3) 0.1427(2) 0.5421(2) 0.0240(5) Uani d 1 . .
    H H14 0.117263 0.107096 0.539112 0.029 Uiso calc 1 . .
    C C15 0.3445(3) 0.0952(3) 0.6157(2) 0.0255(5) Uani d 1 . .
    H H15 0.328834 0.024729 0.659759 0.031 Uiso calc 1 . .
    C C16 0.1209(3) 0.3845(2) 0.3153(2) 0.0243(5) Uani d 1 . .
    H H16A 0.221483 0.447682 0.354456 0.029 Uiso calc 1 . .
    H H16B 0.038555 0.447687 0.313128 0.029 Uiso calc 1 . .
    C C17 0.1074(3) 0.3110(2) 0.1842(2) 0.0243(5) Uani d 1 . .
    H H17A 0.003408 0.255098 0.140883 0.029 Uiso calc 1 . .
    H H17B 0.122681 0.385034 0.138467 0.029 Uiso calc 1 . .
    C C18 -0.0480(2) 0.2184(3) 0.3739(2) 0.0244(5) Uani d 1 . .
    H H18A -0.047229 0.114806 0.377521 0.029 Uiso calc 1 . .
    H H18B -0.116034 0.221695 0.290540 0.029 Uiso calc 1 . .
    C C19 -0.1142(3) 0.2960(3) 0.4705(2) 0.0324(6) Uani d 1 . .
    H H19A -0.216151 0.244927 0.457563 0.049 Uiso calc 1 . .
    H H19B -0.123843 0.396399 0.462546 0.049 Uiso calc 1 . .
    H H19C -0.045187 0.296706 0.553457 0.049 Uiso calc 1 . .
loop_
    _atom_site_aniso_label
    _atom_site_aniso_U_11
    _atom_site_aniso_U_22
    _atom_site_aniso_U_33
    _atom_site_aniso_U_12
    _atom_site_aniso_U_13
    _atom_site_aniso_U_23
    S1 0.0216(3) 0.0248(3) 0.0193(3) 0.0069(2) 0.0006(2) 0.0039(2)
    S2 0.0180(3) 0.0264(3) 0.0225(3) 0.0036(2) 0.0004(2) 0.0086(2)
    O1 0.0268(9) 0.0339(9) 0.0189(8) 0.0075(7) 0.0093(7) 0.0048(7)
    N1 0.0204(10) 0.0239(10) 0.0225(10) 0.0028(7) 0.0021(8) 0.0063(8)
    N2 0.0201(10) 0.0292(10) 0.0175(9) 0.0060(8) 0.0026(8) 0.0064(8)
    N3 0.0176(9) 0.0329(11) 0.0173(9) 0.0039(7) 0.0045(7) 0.0086(8)
    C1 0.0237(12) 0.0291(13) 0.0131(11) 0.0043(9) 0.0048(9) 0.0041(9)
    C2 0.0198(12) 0.0321(13) 0.0284(13) 0.0033(9) -0.0017(10) 0.0077(10)
    C3 0.0151(11) 0.0304(13) 0.0225(12) 0.0031(9) 0.0002(9) 0.0075(9)
    C4 0.0231(12) 0.0371(14) 0.0230(12) 0.0088(10) 0.0066(10) 0.0097(10)
    C5 0.0267(13) 0.0301(14) 0.0300(14) 0.0075(10) 0.0017(11) 0.0049(10)
    C6 0.0188(12) 0.0337(14) 0.0402(15) 0.0008(10) -0.0007(11) 0.0184(12)
    C7 0.0213(12) 0.0544(17) 0.0271(13) 0.0045(11) 0.0068(10) 0.0164(12)
    C8 0.0231(12) 0.0393(14) 0.0227(12) 0.0041(10) 0.0040(10) 0.0035(10)
    C9 0.0226(12) 0.0241(12) 0.0200(11) 0.0021(9) 0.0055(9) 0.0041(9)
    C10 0.0195(11) 0.0252(12) 0.0182(11) 0.0031(9) 0.0037(9) 0.0024(9)
    C11 0.0178(11) 0.0318(13) 0.0195(11) 0.0010(9) 0.0079(9) 0.0031(9)
    C12 0.0225(12) 0.0287(13) 0.0200(12) 0.0030(9) 0.0088(9) 0.0072(9)
    C13 0.0205(11) 0.0255(12) 0.0137(11) 0.0026(8) 0.0041(9) 0.0011(9)
    C14 0.0165(11) 0.0297(13) 0.0235(12) -0.0007(9) 0.0036(9) 0.0074(9)
    C15 0.0224(12) 0.0294(13) 0.0228(12) -0.0009(9) 0.0036(10) 0.0090(10)
    C16 0.0260(12) 0.0251(12) 0.0207(12) 0.0065(9) 0.0049(10) 0.0060(9)
    C17 0.0240(12) 0.0287(13) 0.0203(12) 0.0056(9) 0.0055(9) 0.0081(9)
    C18 0.0170(11) 0.0332(13) 0.0194(11) 0.0029(9) 0.0027(9) 0.0031(9)
    C19 0.0261(13) 0.0457(16) 0.0237(13) 0.0038(11) 0.0104(10) 0.0013(11)
_geom_special_details
;
 All esds (except the esd in the dihedral angle between two l.s. planes)
 are estimated using the full covariance matrix.  The cell esds are taken
 into account individually in the estimation of esds in distances, angles
 and torsion angles; correlations between esds in cell parameters are only
 used when they are defined by crystal symmetry.  An approximate (isotropic)
 treatment of cell esds is used for estimating esds involving l.s. planes.
;
loop_
    _geom_bond_atom_site_label_1
    _geom_bond_atom_site_label_2
    _geom_bond_site_symmetry_2
    _geom_bond_distance
    _geom_bond_publ_flag
    S1 C1 . 1.670(2) ?
    S2 C1 . 1.751(2) ?
    S2 C2 . 1.823(2) ?
    O1 H1 . 0.8400 ?
    O1 C17 . 1.429(3) ?
    N1 H1A . 0.8800 ?
    N1 N2 . 1.379(3) ?
    N1 C1 . 1.338(3) ?
    N2 C9 . 1.286(3) ?
    N3 C13 . 1.371(3) ?
    N3 C16 . 1.459(3) ?
    N3 C18 . 1.464(3) ?
    C2 H2A . 0.9900 ?
    C2 H2B . 0.9900 ?
    C2 C3 . 1.498(3) ?
    C3 C4 . 1.390(3) ?
    C3 C8 . 1.395(3) ?
    C4 H4 . 0.9500 ?
    C4 C5 . 1.382(3) ?
    C5 H5 . 0.9500 ?
    C5 C6 . 1.379(3) ?
    C6 H6 . 0.9500 ?
    C6 C7 . 1.384(4) ?
    C7 H7 . 0.9500 ?
    C7 C8 . 1.379(4) ?
    C8 H8 . 0.9500 ?
    C9 H9 . 0.9500 ?
    C9 C10 . 1.445(3) ?
    C10 C11 . 1.398(3) ?
    C10 C15 . 1.400(3) ?
    C11 H11 . 0.9500 ?
    C11 C12 . 1.375(3) ?
    C12 H12 . 0.9500 ?
    C12 C13 . 1.420(3) ?
    C13 C14 . 1.411(3) ?
    C14 H14 . 0.9500 ?
    C14 C15 . 1.380(3) ?
    C15 H15 . 0.9500 ?
    C16 H16A . 0.9900 ?
    C16 H16B . 0.9900 ?
    C16 C17 . 1.509(3) ?
    C17 H17A . 0.9900 ?
    C17 H17B . 0.9900 ?
    C18 H18A . 0.9900 ?
    C18 H18B . 0.9900 ?
    C18 C19 . 1.521(3) ?
    C19 H19A . 0.9800 ?
    C19 H19B . 0.9800 ?
    C19 H19C . 0.9800 ?
loop_
    _geom_angle_atom_site_label_1
    _geom_angle_atom_site_label_2
    _geom_angle_atom_site_label_3
    _geom_angle_site_symmetry_1
    _geom_angle_site_symmetry_3
    _geom_angle
    _geom_angle_publ_flag
    C1 S2 C2 . . 101.28(11) ?
    C17 O1 H1 . . 109.5 ?
    N2 N1 H1A . . 119.7 ?
    C1 N1 H1A . . 119.7 ?
    C1 N1 N2 . . 120.63(18) ?
    C9 N2 N1 . . 114.97(19) ?
    C13 N3 C16 . . 123.26(18) ?
    C13 N3 C18 . . 121.00(18) ?
    C16 N3 C18 . . 115.70(18) ?
    S1 C1 S2 . . 124.96(13) ?
    N1 C1 S1 . . 120.51(17) ?
    N1 C1 S2 . . 114.53(17) ?
    S2 C2 H2A . . 110.0 ?
    S2 C2 H2B . . 110.0 ?
    H2A C2 H2B . . 108.4 ?
    C3 C2 S2 . . 108.51(16) ?
    C3 C2 H2A . . 110.0 ?
    C3 C2 H2B . . 110.0 ?
    C4 C3 C2 . . 120.6(2) ?
    C4 C3 C8 . . 118.8(2) ?
    C8 C3 C2 . . 120.6(2) ?
    C3 C4 H4 . . 119.8 ?
    C5 C4 C3 . . 120.4(2) ?
    C5 C4 H4 . . 119.8 ?
    C4 C5 H5 . . 119.7 ?
    C6 C5 C4 . . 120.6(2) ?
    C6 C5 H5 . . 119.7 ?
    C5 C6 H6 . . 120.3 ?
    C5 C6 C7 . . 119.4(2) ?
    C7 C6 H6 . . 120.3 ?
    C6 C7 H7 . . 119.8 ?
    C8 C7 C6 . . 120.4(2) ?
    C8 C7 H7 . . 119.8 ?
    C3 C8 H8 . . 119.8 ?
    C7 C8 C3 . . 120.4(2) ?
    C7 C8 H8 . . 119.8 ?
    N2 C9 H9 . . 119.0 ?
    N2 C9 C10 . . 122.0(2) ?
    C10 C9 H9 . . 119.0 ?
    C11 C10 C9 . . 122.4(2) ?
    C11 C10 C15 . . 117.1(2) ?
    C15 C10 C9 . . 120.5(2) ?
    C10 C11 H11 . . 119.1 ?
    C12 C11 C10 . . 121.8(2) ?
    C12 C11 H11 . . 119.1 ?
    C11 C12 H12 . . 119.3 ?
    C11 C12 C13 . . 121.4(2) ?
    C13 C12 H12 . . 119.3 ?
    N3 C13 C12 . . 122.15(19) ?
    N3 C13 C14 . . 121.34(19) ?
    C14 C13 C12 . . 116.5(2) ?
    C13 C14 H14 . . 119.4 ?
    C15 C14 C13 . . 121.2(2) ?
    C15 C14 H14 . . 119.4 ?
    C10 C15 H15 . . 119.0 ?
    C14 C15 C10 . . 121.9(2) ?
    C14 C15 H15 . . 119.0 ?
    N3 C16 H16A . . 108.9 ?
    N3 C16 H16B . . 108.9 ?
    N3 C16 C17 . . 113.41(19) ?
    H16A C16 H16B . . 107.7 ?
    C17 C16 H16A . . 108.9 ?
    C17 C16 H16B . . 108.9 ?
    O1 C17 C16 . . 108.64(18) ?
    O1 C17 H17A . . 110.0 ?
    O1 C17 H17B . . 110.0 ?
    C16 C17 H17A . . 110.0 ?
    C16 C17 H17B . . 110.0 ?
    H17A C17 H17B . . 108.3 ?
    N3 C18 H18A . . 109.0 ?
    N3 C18 H18B . . 109.0 ?
    N3 C18 C19 . . 113.08(19) ?
    H18A C18 H18B . . 107.8 ?
    C19 C18 H18A . . 109.0 ?
    C19 C18 H18B . . 109.0 ?
    C18 C19 H19A . . 109.5 ?
    C18 C19 H19B . . 109.5 ?
    C18 C19 H19C . . 109.5 ?
    H19A C19 H19B . . 109.5 ?
    H19A C19 H19C . . 109.5 ?
    H19B C19 H19C . . 109.5 ?
loop_
    _geom_torsion_atom_site_label_1
    _geom_torsion_atom_site_label_2
    _geom_torsion_atom_site_label_3
    _geom_torsion_atom_site_label_4
    _geom_torsion_site_symmetry_1
    _geom_torsion_site_symmetry_2
    _geom_torsion_site_symmetry_3
    _geom_torsion_site_symmetry_4
    _geom_torsion
    _geom_torsion_publ_flag
    S2 C2 C3 C4 . . . . 86.2(2) ?
    S2 C2 C3 C8 . . . . -95.4(2) ?
    N1 N2 C9 C10 . . . . -175.48(19) ?
    N2 N1 C1 S1 . . . . -176.94(15) ?
    N2 N1 C1 S2 . . . . 2.7(3) ?
    N2 C9 C10 C11 . . . . 16.2(3) ?
    N2 C9 C10 C15 . . . . -167.2(2) ?
    N3 C13 C14 C15 . . . . 175.2(2) ?
    N3 C16 C17 O1 . . . . -56.2(2) ?
    C1 S2 C2 C3 . . . . 175.21(17) ?
    C1 N1 N2 C9 . . . . -170.6(2) ?
    C2 S2 C1 S1 . . . . 2.66(17) ?
    C2 S2 C1 N1 . . . . -176.95(17) ?
    C2 C3 C4 C5 . . . . 177.4(2) ?
    C2 C3 C8 C7 . . . . -177.4(2) ?
    C3 C4 C5 C6 . . . . 0.5(3) ?
    C4 C3 C8 C7 . . . . 1.1(3) ?
    C4 C5 C6 C7 . . . . 0.1(4) ?
    C5 C6 C7 C8 . . . . -0.1(3) ?
    C6 C7 C8 C3 . . . . -0.5(4) ?
    C8 C3 C4 C5 . . . . -1.0(3) ?
    C9 C10 C11 C12 . . . . 174.2(2) ?
    C9 C10 C15 C14 . . . . -176.0(2) ?
    C10 C11 C12 C13 . . . . 1.0(3) ?
    C11 C10 C15 C14 . . . . 0.8(3) ?
    C11 C12 C13 N3 . . . . -176.9(2) ?
    C11 C12 C13 C14 . . . . 2.2(3) ?
    C12 C13 C14 C15 . . . . -3.9(3) ?
    C13 N3 C16 C17 . . . . 98.0(2) ?
    C13 N3 C18 C19 . . . . 84.7(3) ?
    C13 C14 C15 C10 . . . . 2.4(4) ?
    C15 C10 C11 C12 . . . . -2.6(3) ?
    C16 N3 C13 C12 . . . . -0.4(3) ?
    C16 N3 C13 C14 . . . . -179.4(2) ?
    C16 N3 C18 C19 . . . . -97.4(2) ?
    C18 N3 C13 C12 . . . . 177.3(2) ?
    C18 N3 C13 C14 . . . . -1.7(3) ?
    C18 N3 C16 C17 . . . . -79.8(2) ?
loop_
    _geom_hbond_atom_site_label_D
    _geom_hbond_atom_site_label_H
    _geom_hbond_atom_site_label_A
    _geom_hbond_site_symmetry_A
    _geom_hbond_distance_DH
    _geom_hbond_distance_HA
    _geom_hbond_distance_DA
    _geom_hbond_angle_DHA
    _geom_hbond_publ_flag
    N1 H1A O1 2_656 0.88 2.06 2.933(3) 175 yes
    O1 H1 S1 1_454 0.84 2.36 3.1749(19) 163 yes
_shelx_space_group_comment
;
The symmetry employed for this shelxl refinement is uniquely defined
by the following loop, which should always be used as a source of
symmetry information in preference to the above space-group names.
They are only intended as comments.
;
_shelx_estimated_absorpt_T_min     0.965
_shelx_estimated_absorpt_T_max     0.971
_shelx_hkl_file
;
   4   0  -7    2.20    8.80
   6   0  -8   78.19   15.00
   6   2  -9   91.19   16.90
   6   5  -9   59.29   13.10
   9   3  -9    4.70    8.40
  10   0  -7   -1.40    9.50
   3   0  -6  416.26   17.70
   4  -1  -6    3.50    8.50
   4   2  -8   85.99   11.70
   4   5  -8  137.29   15.80
   6  -2  -6    8.40   11.50
   8   0  -8   -9.40   12.50
   8   2  -9   10.70   12.00
  10   2  -8   56.19   10.40
  10   3  -8   -1.30    6.90
   3   2  -7  342.07   18.20
   5   1  -8   -0.80   10.20
   5   6  -8   73.49   12.70
   6   3  -9  311.77   22.30
   6   4  -9  353.66   22.80
   7  -2  -6   59.29   14.40
   7   0  -8    8.10   13.90
   7   2  -9   83.99   13.80
   8  -1  -7    4.10   13.00
   8   4  -9   24.00   10.80
   8   6  -8    3.50    8.30
   4   4  -8   -0.60   10.20
   7  -1  -7   23.90   12.50
   7   3  -9  466.85   25.60
   8   3  -9  129.79   13.70
   9  -2  -5    0.00   11.40
   9   1  -8    5.30   11.20
   9   5  -8  147.19   11.80
   2   4  -6    0.30    7.60
   6   6  -8   51.19   11.90
   7   6  -8   19.80    9.80
   7   7  -7   58.29   10.50
   3   4  -7  575.64   23.00
   5  -2  -5   -3.30    9.00
   5   0  -7  172.98   15.60
   6   1  -8  434.36   24.80
   6   7  -7    5.60    9.70
  10  -1  -5  353.16   18.00
   4   1  -7  143.39   12.40
   4   6  -7    2.90    9.70
   5   2  -8    4.00    8.60
   5   5  -8   96.59   14.80
   8   1  -8  112.79   15.60
   9   0  -7   21.90   12.40
   9   2  -8   -3.50    9.40
   9   4  -8   17.50    9.60
  10   0  -6   65.29   11.70
  10   4  -7   13.60    6.70
   5   3  -8   55.99   14.40
   8   5  -8   21.80   10.20
   9   3  -8    9.50    9.40
  10   2  -7   73.59   11.40
   3   1  -6  265.17   13.60
   6   2  -8  243.08   20.00
   6   5  -8   78.69   13.70
   8  -2  -5  149.88   16.50
  10   3  -7  114.59   10.30
   4   0  -6   27.70    9.20
   6  -2  -5  507.25   22.30
   7  -2  -5  383.86   21.50
   8   2  -8    0.60   11.50
   8   6  -7   -3.20    8.60
   9   5  -7    6.70    8.00
   4   2  -7  189.38   14.00
   4   5  -7  306.27   18.60
   5   6  -7  105.89   13.30
   6   3  -8  349.27   22.40
   6   4  -8   51.09   13.00
   7   0  -7   86.79   12.50
   7   2  -8    2.20    8.10
   8  -1  -6   79.59   13.30
   8   3  -8   44.50   12.70
   8   4  -8   91.89   11.60
   9   1  -7  340.37   21.50
  10  -1  -4   59.89   11.40
   5   1  -7   34.40    8.30
   5   7  -6  109.69   14.00
   7  -1  -6   27.80   13.10
   7   3  -8    9.10   12.00
   7   4  -8  945.91   32.70
   7   7  -6   43.80   10.70
  10   4  -6   41.40    7.30
   3   2  -6  191.88   13.10
   4   4  -7  269.97   18.00
   6   6  -7   97.69   13.60
   7   6  -7   18.60   10.30
   9  -1  -5  267.37   18.90
   9   0  -6   29.90   12.40
  10   0  -5   -4.20    8.80
   3   5  -6    5.00    8.60
   6   1  -7   44.20   12.10
   6   7  -6   20.10   10.00
   8   1  -7  260.57   20.10
   9   2  -7    0.90    7.60
   9   4  -7    0.30    6.10
  10   2  -6    2.70    8.60
  10   3  -6   96.09   11.10
   5  -2  -4  144.39   12.10
   5   0  -6   -2.20    8.40
   5   2  -7   77.09   12.50
   7   1  -7    0.30   11.60
   8   5  -7   59.29   11.90
   9   3  -7   17.00    7.90
  10  -1  -3    0.50   10.20
   3   4  -6  160.38   13.30
   4   1  -6   19.90    7.60
   4   6  -6   81.29   11.80
   5   5  -7  436.26   20.60
   8  -2  -4  581.44   24.60
   8   6  -6    1.10    8.90
   9   5  -6   36.50    9.00
   5  -1  -5   24.70    7.80
   5   3  -7  969.40   31.90
   8   2  -7    1.80   10.70
   8   4  -7   79.99   13.20
  10   4  -5    6.60    5.80
   6  -2  -4    9.30    9.70
   6   0  -6  953.70   31.00
   6   2  -7   26.60    9.70
   7  -2  -4  513.35   22.80
   7   0  -6  335.67   21.40
   7   2  -7    6.70   11.10
   7   7  -5   11.70    8.90
   8  -1  -5   19.00   13.10
   8   3  -7   18.70   11.60
   9   1  -6   15.30    9.40
  10   0  -4   61.39   11.60
   6  -1  -5   58.29   12.20
   6   3  -7   56.99   12.50
   6   4  -7  202.18   18.00
   9  -1  -4   33.30   12.80
   9   4  -6    9.80    8.80
  10   2  -5   87.69   11.70
  10   3  -5   37.10    8.80
   4   0  -5  344.17   15.00
   4   2  -6  238.58   15.70
   5   6  -6   57.09   12.20
   7  -1  -5   27.70    9.90
   7   3  -7   17.30    9.30
   9   0  -5  129.59   15.60
   9   2  -6   95.89   13.90
   4   5  -6  147.29   12.60
   5   1  -6  452.85   20.30
   5   7  -5  383.86   18.20
   6   6  -6  220.28   17.70
   6   7  -5    5.60   10.30
   8   1  -6   23.10   13.40
   8   5  -6  216.38   16.70
   9   3  -6   33.10    9.10
   9   5  -5  176.98   13.10
  10   4  -4   58.29    7.80
   4   3  -6    0.60    8.20
   4   4  -6  181.28   15.10
   8  -2  -3   77.39   13.80
   8   6  -5   46.40   11.00
  10   0  -3    4.90    9.80
  10   1  -4    1.30    8.70
   6   1  -6  596.14   25.40
  10   2  -4   22.40    9.10
  10   3  -4  314.47   16.00
  10   4  -3    8.30    5.50
   3   5  -5   82.99   10.60
   5   2  -6    2.60    8.50
   5   5  -6  185.08   15.60
   7   5  -6    1.70   10.90
   7   7  -4    7.50    9.60
   8   2  -6  296.97   21.20
   8   4  -6   11.00   10.60
   9   1  -5   56.69   11.40
   4   6  -5  210.98   14.90
   5   0  -5  152.28   11.70
   8  -1  -4   29.90   10.60
   8   3  -6   68.19   11.80
   9   0  -4  113.89   15.40
   9   4  -5   45.60   10.50
  10   0  -2  100.59   12.00
   4   1  -5   14.90    7.10
   5   3  -6   -6.80    9.10
   6   0  -5  138.79   14.10
   6   2  -6    7.30    9.60
   7  -2  -3   53.59   12.60
   7   0  -5   43.40   12.50
   7   4  -6  -10.90   10.20
   7   6  -5   20.50   11.10
   9   2  -5   37.30   11.90
   9   3  -5   -2.90    9.50
   9   5  -4   31.40    9.20
  10   1  -3    3.30    8.90
   3   4  -5   50.89    8.10
   6   3  -6  148.09   15.60
   6   4  -6  732.73   28.00
   6   7  -4   71.89   12.10
   7  -1  -4    8.20   11.10
   7   3  -6    9.00   11.30
   8   5  -5   30.10   11.30
   8   6  -4  116.49   12.00
  10   2  -3   32.20    9.10
  10   3  -3  297.57   14.40
   5   7  -4  274.07   16.50
   6  -1  -4  194.98   15.30
   6   6  -5   63.99   13.00
   7   7  -3    2.20   10.00
   8  -2  -2  515.05   22.60
   8   1  -5   41.10   13.00
  10   0  -1   11.70    9.10
   9   1  -4   -2.30   11.00
   9   4  -4   65.29   10.90
   9   5  -3   -2.40    7.60
  10   1  -2   83.79   11.80
  10   3  -2   78.69    9.50
   3   6  -4   -2.80    7.90
   4   2  -5    8.10    7.40
   4   5  -5   12.60    9.30
   5   1  -5  622.14   23.30
   8   2  -5  127.59   15.70
   8   4  -5   95.99   14.40
   9  -1  -2  254.17   18.10
  10   2  -2   56.29    9.90
  10   3  -1    0.30    5.90
   6   1  -5   86.69   12.80
   7   5  -5   18.50   10.90
   8  -1  -3   56.69   13.80
   9   0  -3    6.10   11.60
   9   2  -4  267.47   19.10
   9   3  -4  235.48   17.70
  10   1  -1   89.69   11.00
   4   3  -5   79.89   10.60
   4   4  -5  405.96   18.90
   7   6  -4   68.89   12.60
   7   7  -2   -2.90    8.50
   9   5  -2   37.80    7.90
  10   1   0   11.90    7.90
   5   5  -5    4.40    8.20
   6   7  -3   56.59   11.70
   7  -2  -2  192.68   16.00
   7   2  -5   18.40   10.90
   7   4  -5  225.98   18.60
   9   4  -3   73.29   10.90
   9   5  -1   14.60    6.40
   4   6  -4  480.45   20.20
   5   0  -4  726.03   23.20
   5   2  -5  297.97   16.60
   6   2  -5  150.48   14.60
   7   3  -5   -2.20   10.80
   7   7  -1    7.10    8.50
   8  -2  -1 1232.48   32.50
   8   1  -4  355.76   23.00
   9  -1  -1  170.48   15.70
   9   1  -3   39.00   12.80
   3   5  -4  169.68   12.50
   5   3  -5   63.29   11.30
   5   4  -5    6.90    6.80
   5   7  -3   44.10   11.30
   6   0  -4   75.49   11.70
   6   6  -4   -0.30   10.80
   8   4  -4   89.39   13.70
   9   0  -2   27.20   12.20
   9   3  -3   35.50   10.90
   5   6  -4    7.90   10.90
   6  -2  -2   72.69   11.30
   6   3  -5   59.39    9.60
   8   2  -4   93.89   14.60
   9   2  -3   12.30    8.40
   6  -1  -3  780.32   25.40
   7   5  -4   61.19   13.00
   7   6  -3    5.60   10.30
   8  -1  -2  336.97   21.30
   8   0  -3    4.30   12.10
   8   3  -4   67.09   12.20
   9  -1   0   -4.90   11.10
   9   4  -2   42.20    7.80
   6   7  -2   98.69   13.00
   7   1  -4  185.58   17.60
   4   5  -4   16.30    9.30
   8  -2   0    9.70   11.10
   9  -1   1  136.09   14.00
   9   0  -1   57.09   13.10
   9   3  -2   25.30   10.00
   9   4  -1   68.19    9.70
   3   6  -3   -3.40    8.00
   5   1  -4  122.59   12.40
   6   1  -4   45.80   10.80
   7   2  -4   63.19   12.60
   7   4  -4  230.58   17.00
   8   1  -3   21.60   13.10
   8   4  -3    6.00   10.80
   8   5  -2   59.79   11.40
   9   2  -2   48.00   10.50
   9   4   0   17.00    6.70
   5   5  -4 1766.82   38.50
   5   7  -2   16.60   11.20
   6   6  -3    7.10   11.70
   6   7  -1    4.40   12.00
   7  -2  -1  331.77   19.00
   7   3  -4  157.38   14.60
   7   6  -2   83.69   13.40
   4   4  -4  886.61   25.70
   4   7  -2    1.20    9.70
   6   4  -4  151.88   15.60
   7  -1  -2  105.19   14.30
   7   5  -3   32.10   13.00
   8  -1  -1   12.50   12.10
   8   2  -3   34.20   13.00
   8   3  -3    5.10   10.90
   9   0   0   35.00   11.60
   9   3  -1  153.18   13.80
   4   3  -4   51.39    8.30
   4   6  -3  128.39   13.50
   5   2  -4  311.07   16.80
   5   4  -4   11.90    9.20
   5   6  -3  224.08   18.20
   6   2  -4   32.60    8.10
   6   3  -4   10.50    9.20
   8   0  -2  298.67   19.30
   8   5  -1    4.70    8.50
   9   2  -1  158.48   15.70
   9   3   0  202.28   14.50
   9   3   2   13.80    6.80
   5   3  -4   24.30    9.40
   6   7   0   33.20   10.30
   8   4  -2   68.09   13.10
   9   0   1  158.28   14.70
   9   0   2    1.40    9.40
   9   3   1   42.80    9.60
   6   7   1   -0.30    8.40
   7   1  -3   11.20   11.00
   7   4  -3   68.89   14.10
   8   5   0    3.50    7.80
   9   2   0    3.50    9.50
   3   5  -3   76.69   10.00
   5   7  -1   43.20   12.00
   6  -1  -2   11.30    9.60
   6   6  -2   47.80   14.60
   8   1  -2  102.19   13.90
   8   3  -2   -5.10   10.30
   9   1   1  368.96   20.00
   9   1   2  100.19   12.30
   9   2   1   76.99   11.90
   7  -2   0 1094.19   31.00
   7   2  -3  292.57   20.30
   7   3  -3    6.70   11.60
   7   5  -2   18.10   12.40
   7   6   1   22.00    8.60
   7   6   2   66.99    8.60
   8  -1   0   29.40   12.30
   8   0  -1 1064.99   34.60
   8   2  -2   99.79   15.60
   4   7  -1   -4.20   11.70
   5   5  -3  470.65   22.50
   6   1  -3   72.09   12.10
   8   4  -1    4.20    7.40
   4   5  -3   95.29   10.50
   5   6  -2   34.80   13.00
   6   4  -3   -7.90    9.90
   7  -1  -1   41.20   12.30
   3   6  -2    3.70    8.60
   5   1  -3 1457.95   32.20
   5   7   0   -7.40   10.30
   6   2  -3  217.28   16.00
   6   6  -1  131.49   15.60
   7   4  -2   -2.30   11.20
   8  -1   1  225.08   17.80
   8   1  -1   22.10   13.20
   8   3  -1  500.55   24.90
   8   4   0   86.39   12.30
   8   4   3   10.40    6.50
   5   4  -3   59.89   11.30
   6   3  -3   30.60    8.20
   7   1  -2    4.40   10.60
   8   2  -1   62.09   14.00
   8   4   1   88.99   11.40
   8   4   2   51.99    9.00
   5   2  -3  508.95   20.50
   5   7   1   15.80   10.30
   5   7   3  108.49   10.20
   6   5  -2   66.69   12.40
   7  -2   1    4.10   13.10
   7   3  -2  207.58   18.40
   8   0   0   48.00   11.20
   8   3   4    3.90    6.70
   5   3  -3  171.48   12.70
   5   7   2  167.48   13.70
   6  -2   0  714.23   23.90
   7   2  -2  241.98   17.50
   7   5   0   21.10   11.10
   8  -1   2  190.18   17.30
   8  -1   4   -2.00   10.40
   8   0   5   21.70    8.90
   8   3   0  179.18   16.90
   4   7   0   11.90   10.90
   6  -1  -1  532.45   22.00
   6   6   0    3.00    8.20
   8  -1   3   10.50   11.20
   8   1   0   48.60   13.10
   8   1   5  222.08   13.20
   8   2   0   -5.30   10.80
   5   6  -1    5.00   12.20
   6   4  -2   40.70   12.50
   7  -1   0   -5.90   11.00
   7   4  -1   -6.10    7.10
   7   5   1    0.20    9.40
   7   5   3   22.50    8.40
   8   0   1    6.70    9.70
   8   3   1   17.40    8.30
   8   3   2  223.78   16.10
   8   3   3  108.59   12.10
   6   1  -2   89.49   12.60
   6   5  -1   29.80   13.30
   6   6   1   44.60   11.40
   6   6   3    0.70    7.80
   7   5   2   29.40    7.90
   8   0   4   98.79   13.50
   8   1   1    5.90   12.40
   8   2   1   31.10   12.00
   8   2   4    6.60    8.40
   4   5  -2   81.69   12.30
   4   7   1   19.50   11.60
   6   2  -2   51.29   10.90
   6   3  -2   95.49   13.30
   7  -2   2   15.00   11.90
   7   1  -1    7.30   11.10
   7   3  -1   18.50   11.70
   8   0   2  244.08   17.70
   8   0   3  155.88   15.80
   8   1   4  123.19   13.20
   8   2   3   22.10   10.60
   4   6  -1  284.87   19.00
   7   2  -1    9.40   11.90
   7   4   0   85.89   14.50
   8   2   2   23.00    9.30
   3   6  -1   33.30   10.50
   5   4  -2  687.83   26.00
   5   6   0   96.99   16.40
   7  -2   3   85.29   15.90
   7   0   0  116.49   15.90
   4   7   2   21.50   11.20
   6   4  -1   52.99   12.70
   6   5   0   59.79   14.40
   7   4   1  132.29   15.40
   7   4   4  115.09   11.60
   5   2  -2  121.59   12.20
   5   3  -2   41.00   10.90
   5   6   5   29.40    7.80
   6  -2   1   28.50   11.30
   7   3   0   10.30    8.20
   7   4   2    4.90   10.00
   7   4   3  269.57   17.10
   6  -1   0  678.53   24.10
   7   1   0    7.30    8.30
   7   2   0   15.40   11.40
   7   3   5   14.30    8.60
   4   3  -2    6.80    7.30
   4   6   0  601.34   26.10
   6   1  -1   12.40   10.10
   6   3  -1   57.79   12.40
   6   5   1   20.10    9.80
   6   5   4  188.48   14.40
   7  -1   2  115.09   15.80
   7  -1   6    5.90   11.10
   7   2   6    4.70    8.10
   7   3   1   36.50   12.40
   3   7   2   17.00   10.80
   4   5  -1  686.93   25.80
   5   6   2    1.40   12.10
   5   6   4   65.39   11.00
   6   2  -1   61.79    9.90
   6   5   2    1.90   10.70
   6   5   3   45.10   11.40
   7   0   1 1431.96   38.70
   5   4  -1  254.67   18.30
   5   6   3    6.30    8.00
   6   4   0   25.20    8.90
   6   4   6   71.09    9.80
   7  -1   3  148.69   17.00
   7   0   6  125.39   13.90
   7   1   1   -2.40   12.40
   7   1   6    1.00    9.50
   7   2   1   10.10   12.10
   7   3   2  338.27   21.80
   7   3   3  190.08   17.10
   7   3   4    3.40    9.10
   3   5  -1   57.79   10.50
   3   6   0  449.66   21.10
   3   7   3  102.99   14.20
   3   7   4   -1.00   11.00
   6  -2   2  182.08   16.00
   6   3   7   -2.10    6.90
   7  -1   4   63.49   14.70
   7  -1   5    8.70   12.00
   7   2   5   49.30   11.60
   4   6   6   12.60    8.10
   6   3   0   10.90   11.40
   7   0   2  106.59   14.10
   7   2   2  443.86   25.00
   4   6   1   61.79   12.20
   5   1  -1   77.19   11.10
   5   3  -1  265.77   17.40
   5   5   6   11.60    8.00
   6  -1   1  100.29   13.70
   6  -1   8   10.00    9.60
   6   4   1   48.90   10.10
   6   4   5   13.60    8.70
   7   0   3   79.89   15.50
   7   0   5  448.26   23.30
   7   1   2  126.79   17.50
   7   2   3   41.10   13.10
   7   2   4   15.80   11.80
   5   2  -1  386.46   18.00
   6   1   0   17.40    8.30
   6   1   8   56.89    9.50
   6   2   0  819.22   30.10
   7   0   4   36.70   13.90
   7   1   3   12.50   12.10
   7   1   4   54.29   14.30
   4   5   0  930.01   30.70
   4   6   2   -2.40   11.90
   5   4   0   10.00   10.80
   6   0   8  145.89   13.00
   6   4   2    1.80    8.60
   6   4   3   55.89   13.10
   6   4   4   65.79   13.20
   5   5   5    1.90   10.00
   6  -2   3 1500.15   36.70
   6   2   7   15.60    9.50
   6   3   1  110.89   15.00
   6   3   6   10.60    9.20
   3   6   1  219.78   17.90
   4   3  -1 1298.07   30.60
   4   6   3   -3.70   11.60
   4   6   4   -0.70   10.60
   5   5   2    8.60    9.60
   5   5   3    7.90    9.20
   5   5   4   40.40   10.00
  -5   1  -5   18.70   11.30
  -5   2  -7  102.89   15.40
  -5   5  -7    7.70   11.80
  -5   5  -4  142.29   16.00
  -4   3 -10   15.70    9.90
  -4   5 -10   16.30    7.60
  -4   5  -2    1.10    8.10
  -4   7  -7   28.40   11.40
  -4   7  -6   49.30   12.10
  -3  -1  -8   71.19   14.20
  -5   1  -4  198.38   15.30
  -5   5  -6    6.20   11.50
  -4   4 -10    4.30    7.20
  -3   6 -11  102.99   10.20
  -3   7 -10   41.30    9.10
  -5   2  -6   62.69   14.80
  -5   2  -3   12.40    6.70
  -5   3  -7   -2.30    9.20
  -5   4  -7    4.80   12.10
  -4   0  -7  526.75   26.20
  -4   0  -2    9.00    6.30
  -2   2 -12   11.30    7.90
  -5   2  -5  181.48   17.50
  -5   2  -4   23.00   10.50
  -5   4  -6  526.05   26.90
  -5   4  -4    1.50   11.90
  -4   2  -9  120.79   16.00
  -3   0  -9    0.80   12.20
  -3   1 -10   69.69   13.20
  -5   3  -6   26.50   10.90
  -5   3  -4  370.16   20.10
  -5   4  -5   58.19   12.40
  -4   1  -8  -10.60    9.20
  -4   5  -9    2.60   10.50
  -4   6  -4   60.99   12.10
  -3   3 -11   21.50    9.80
  -3   5 -11    1.70    8.30
  -4   0  -3   60.79    9.00
  -4   3  -9   16.30   11.40
  -4   4  -2  483.65   19.10
  -3  -1  -7   -1.90   11.60
  -3   4 -11   57.99   10.30
  -2  -1  -9   57.29   13.90
  -2   7 -11  487.65   17.10
  -2   8  -9   -1.30   10.00
  -4   1  -2 1779.32   33.60
  -4   4  -9  160.98   14.90
  -4   5  -3   -5.40    9.40
  -4   6  -7   39.90   12.60
  -3   7  -9  337.37   18.10
  -2   1 -11  103.99   13.70
  -2   3 -12  129.29   12.30
  -4   1  -7  170.18   17.90
  -4   2  -8   44.70   13.70
  -4   6  -6   27.10   13.30
  -3   6 -10   87.49   12.80
  -3   7  -5    3.50   11.40
  -2   0 -10  627.74   25.90
  -2   5 -12   10.50    7.00
  -1   1 -12    3.30    9.80
  -4   2  -2  360.76   15.80
  -4   5  -8   59.79   14.30
  -3  -1  -6   17.60   11.20
  -3   0  -8  231.98   19.80
  -3   2 -10   24.50   12.20
  -2  -2  -6  452.15   20.50
  -2   4 -12   79.29   10.90
  -4   1  -6  751.92   29.90
  -4   1  -3 2251.77   40.00
  -4   3  -8  180.48   18.30
  -4   4  -8  493.95   26.30
  -3  -1  -5  111.29   13.00
  -3  -1  -4  202.48   14.10
  -3   7  -8  369.96   18.70
  -1   0 -11   38.70   12.50
  -4   1  -4   46.40   11.00
  -4   2  -7   34.00   12.90
  -4   4  -3  212.68   15.30
  -4   5  -7   21.30   13.40
  -3   3 -10  371.76   22.00
  -3   5 -10    6.90    9.90
  -3   7  -7  121.59   14.80
  -3   7  -6   -1.90    9.90
  -4   1  -5   72.59   10.60
  -4   2  -3  601.64   21.90
  -4   5  -5  403.06   21.70
  -3   4 -10    9.20   10.90
  -2  -1  -8  195.98   17.80
  -2   6 -11   19.60    9.80
  -2   7 -10  274.67   16.80
  -4   2  -6   42.40   12.40
  -4   3  -7  128.79   16.60
  -4   3  -3  279.87   15.50
  -4   4  -7    1.70   12.10
  -3   0  -7  398.66   22.80
   0   2 -13    3.90    8.40
  -4   2  -5   15.40    9.70
  -4   2  -4  258.97   16.40
  -4   4  -6  460.95   24.50
  -3   2  -9    3.20   12.90
  -3   6  -4   44.40   10.80
  -4   3  -6   19.70    8.70
  -4   3  -5   69.39   12.20
  -4   3  -4   10.50    7.00
  -3   1  -8   46.20   13.60
  -2   0  -9  104.09   15.80
  -2   1 -10   65.69   13.90
  -2   3 -11   -0.10   10.40
  -2   5 -11    6.50    9.20
  -1   6 -12   45.00    9.30
  -3   3  -9   87.39   15.70
  -3   5  -9   -0.20    8.40
  -2  -1  -7   19.30   11.70
  -2   4 -11  272.57   18.60
  -2   7  -9   10.20   10.60
  -1   7 -11   32.70    9.60
   1   1 -13  309.47   15.80
  -3   5  -3  992.20   24.60
  -3   6  -7   -7.00   11.30
  -3   6  -5  174.78   15.60
  -1  -1  -9  167.38   16.60
  -3   0  -4  199.28   12.70
  -3   6  -6    9.60   10.90
  -2   6 -10   -2.60   10.60
  -1   1 -11  128.19   15.60
  -1   3 -12  123.79   12.50
  -1   5 -12   17.30    9.30
  -1   8  -8   31.60   10.40
   0   5 -13   18.10    7.60
   0   7 -12    3.40    7.10
  -3   1  -7    1.80    7.90
  -3   2  -8   34.20   10.00
  -3   5  -8   35.50   14.00
  -2   2 -10    6.20   12.70
  -2   7  -8  423.76   22.20
  -1   0 -10   31.70   13.00
  -1   4 -12   68.29    9.90
   0   1 -12   23.80   12.00
   0   4 -13  153.58   13.20
  -3   3  -8   24.60   13.60
  -3   4  -8  435.06   25.00
  -3   5  -4   93.79   11.80
  -2  -1  -6  112.49   11.70
  -2   0  -8   22.10   12.40
  -2   7  -7   45.70   11.80
  -2   7  -6   39.20   11.20
   0  -1 -10    3.20   11.10
   0   8 -10    4.50   10.00
   1   0 -12   23.70   11.70
  -3   1  -6  329.97   19.90
  -3   4  -3    5.50    7.90
  -3   5  -7  291.67   20.80
  -2  -1  -5  229.48   14.60
  -2   3 -10  203.88   19.20
  -2   5 -10   30.10   12.50
   0   0 -11  549.74   24.20
  -3   1  -5  665.33   24.00
  -3   1  -4  471.55   19.00
  -3   5  -5   44.40   11.40
  -2   4 -10    2.10   12.00
  -1   6 -11   45.40    9.90
  -3   3  -7  272.57   20.50
  -3   4  -7    5.80   11.00
  -1  -1  -8   35.10   12.50
  -1   2 -11   45.30   11.50
   0   6 -12   74.49   11.80
   1   2 -13  310.27   17.80
   1   6 -13   12.30    7.50
  -2   0  -7  124.29   14.70
  -2   6  -4    6.80    8.60
  -3   2  -5   35.70    9.30
  -3   3  -6  222.38   17.00
  -3   4  -6   87.89   11.80
  -3   4  -5  479.55   21.80
  -2   5  -9   30.80   13.10
  -1   1 -10    3.40   12.50
  -1   3 -11   19.70   12.10
  -1   5 -11    1.70    8.00
  -1   7  -9   36.30   12.40
   1   7 -12    5.10    7.60
   2   1 -13  126.49   13.20
  -3   3  -5   27.50   10.30
  -2   1  -8  508.65   24.70
  -2   3  -9  100.79   15.80
  -1   0  -9  265.77   18.50
  -1   4 -11  279.17   19.10
   1   3 -13   17.10    9.60
   1   5 -13    3.00    7.90
  -2   4  -9  221.78   18.60
  -2   6  -7   94.29   15.20
  -2   6  -5  578.14   22.20
  -1   6 -10   18.60   12.10
   0   3 -12  300.17   20.00
   0   5 -12   16.20    7.90
   1   4 -13    0.40    8.80
  -2   6  -6  130.29   14.20
  -1  -1  -7    3.20   10.10
  -1   7  -8   40.00   12.50
   0  -1  -9   36.60   12.50
   0   1 -11  893.31   32.00
   0   4 -12   29.30    9.10
   1   1 -12   -1.30   11.20
   1   8 -10   44.10   10.30
  -2   1  -7  235.38   17.70
  -2   2  -8   36.30   12.30
  -2   5  -8  159.78   15.40
  -1   2 -10  141.49   17.30
   0   0 -10  293.57   20.50
   2   0 -12   16.20   12.40
  -2   4  -8  562.04   27.10
  -1   5 -10  193.08   18.60
  -1   7  -7  403.96   20.70
  -1   7  -6   27.40   10.60
   0   6 -11    6.30   11.80
   0   7 -10   44.90   12.30
   1  -1 -10  201.18   16.80
   2   6 -13    4.40    7.60
  -2   3  -8  621.74   27.00
  -2   5  -7  894.01   31.50
  -2   5  -4   94.69   10.80
  -1   3 -10   -0.40   11.40
  -1   4 -10  613.04   29.20
   1   0 -11   73.99   14.70
   1   6 -12   -2.80    9.10
   2   2 -13   22.00   11.20
  -2   1  -6    1.50    9.10
   0   2 -11  238.58   20.10
   1   7 -11   -3.20    9.90
   1   8  -9   16.60   10.20
   2   7 -12    0.20    7.80
  -2   2  -7  104.79   11.70
  -2   4  -7    2.40   10.00
  -2   5  -5 1769.02   36.50
   0   5 -11    1.70   11.20
   2   5 -13   68.59   10.80
   3   1 -13  102.29   13.30
  -2   1  -5  912.21   25.20
  -1   6  -8  213.68   18.70
   0  -1  -8  186.88   15.80
   0   3 -11  227.88   19.60
   0   4 -11   66.09   14.50
   0   7  -9  199.98   17.40
   1   5 -12  228.98   17.80
   2   3 -13  163.38   15.40
   2   8 -10   98.79   11.50
  -2   2  -6  201.08   15.00
  -2   4  -6   77.19   12.30
  -1   2  -9  302.27   20.40
  -1   5  -9   82.79   13.00
   0   6 -10    0.90   11.70
   1   3 -12   59.79   14.00
   2   4 -13   72.89   12.70
   3   6 -13   19.30    7.70
  -2   3  -6  146.09   13.50
  -2   4  -5    8.70    8.70
  -2   4  -4   20.70    8.00
  -1   0  -7  163.78   14.90
  -1   1  -8  405.36   22.30
  -1   3  -9    0.60   10.90
  -1   4  -9  211.48   19.50
   0   0  -9   26.40   12.00
   1   4 -12  314.77   19.60
   0   7  -8    5.90   10.80
   1   1 -11  102.09   16.10
   1   7 -10    6.70   10.80
   3   0 -12   22.60   12.30
   3   7 -12    8.90    8.10
  -2   3  -5  162.88   11.70
  -1   5  -8  463.65   24.30
  -1   6  -6   66.49   11.80
   1   6 -11  205.08   17.70
   2   6 -12   10.50    9.60
   2   8  -9    2.30    9.90
   3   2 -13   11.20   10.40
   0   2 -10  205.48   17.90
   0   5 -10  164.98   18.00
   0   7  -7   22.40   11.10
   0   7  -6   85.69   11.50
   1  -1  -9   27.70   11.90
   1   0 -10   12.90   12.40
   2   7 -11   99.69   12.70
   3   5 -13   20.50    8.90
   3   8 -10  113.29   11.80
   4   1 -13    2.50   10.20
  -1   0  -6   77.59    9.30
  -1   2  -8   -0.60    7.30
  -1   4  -8  239.58   18.50
   0  -1  -7  192.38   14.30
   0   3 -10  531.45   27.10
   0   4 -10   82.29   15.50
   2   0 -11   35.80   13.00
   4   6 -13   31.20    7.60
  -1   1  -7 1312.07   33.20
  -1   3  -8   68.59   12.60
   1   2 -11  150.48   16.90
   1   5 -11  405.56   23.70
   2   5 -12  344.77   20.60
   3   3 -13   29.50   11.40
   3   4 -13   11.80    9.80
   4   7 -12    1.70    7.00
   0   0  -8   54.49   11.50
   1   7  -9   61.39   13.20
  -1   5  -6  489.45   21.40
   0   6  -8  454.25   23.40
   1   3 -11  102.29   13.10
   1   4 -11   34.70   11.20
   1   6 -10  325.27   21.60
   2   3 -12    8.10   12.00
   2   4 -12  100.59   15.10
  -1   2  -7  233.38   15.00
  -1   4  -7  738.13   26.80
  -1   5  -5  393.76   17.40
  -1   5  -4   10.00    7.60
   0   5  -9 1046.20   34.10
   2   7 -10    0.20   10.90
   3   7 -11   -1.30    9.50
   4   0 -12   -1.00   11.30
   4   2 -13  175.28   15.40
   4   5 -13   87.89   10.60
   5   1 -13   24.00   10.20
  -1   1  -6   12.80    6.40
  -1   3  -7    9.40    6.20
   0   2  -9  336.97   19.80
   1   7  -8   10.60   10.80
   2   6 -11   26.90    9.50
   0   3  -9    9.80   10.60
   0   6  -7  350.06   19.40
   1  -1  -8   16.20   10.10
   2   1 -11   16.20    9.70
   4   3 -13   26.30   10.80
   4   4 -13    4.40    8.90
  -1   2  -6   43.20    9.20
  -1   4  -6  824.22   25.00
   0   1  -8   53.79   11.40
   1   0  -9  198.58   16.50
   1   5 -10   28.00   12.90
   1   7  -7   86.49   12.60
   6   1 -13   62.49   11.30
  -1   3  -6  327.17   17.00
   0   0  -7   31.80    9.80
   0   5  -8  350.46   20.80
   0   6  -6   53.09   11.00
   3   0 -11   19.00   12.00
   3   5 -12    7.30    7.60
   4   6 -12   49.60   10.10
   4   7 -11    5.10    8.80
   5   5 -13   88.89    8.80
   0   6  -5   97.19   10.80
   1   3 -10  175.18   17.30
   1   4 -10   25.50   12.30
   2  -1  -9  278.27   17.80
   2   0 -10   23.20   12.40
   2   2 -11  139.99   17.30
   2   7  -9   19.60   11.40
   3   4 -12  152.58   16.30
   5   2 -13  132.59   13.90
   6   5 -13   -1.30    5.80
   0   2  -8   55.99   11.20
   0   4  -8    4.60    9.90
   2   3 -11    6.20   12.00
   2   4 -11   -6.00   11.80
   2   6 -10   90.29   14.60
   3  -1 -10  368.86   20.00
   3   3 -12   89.29   12.80
   3   7 -10    8.50    9.90
   5   0 -12   80.19   13.40
   5   4 -13    0.10    8.10
  -1   3  -5  398.16   15.60
   0   3  -8   -1.90    8.40
   3   6 -11   62.79   10.60
   4   1 -12   27.10   12.10
   5   3 -13   25.70    7.90
   5   6 -12   21.60    8.30
   5   7 -11   18.30    8.00
   1   5  -9  183.08   17.10
   2   7  -8   -1.60    9.60
   6   2 -13   -1.00    8.10
   6   4 -13   15.20    7.30
   0   1  -7   -1.60    7.70
   1  -1  -7   10.10    8.60
   4   5 -12    5.50    6.90
   6   3 -13   71.79   10.00
   0   5  -6   78.69   11.20
   1   0  -8   11.00    9.80
   2   5 -10  103.69   14.60
   3   1 -11   49.30   11.00
   4   7 -10   93.79   11.90
   6   0 -12   43.00   11.10
   7   3 -13   67.49    8.30
   0   4  -7  107.19   10.90
   1   2  -9  620.84   24.80
   1   3  -9   15.10   10.10
   1   4  -9  110.29   12.50
   2   7  -7   17.70    9.90
   3   5 -11  198.48   16.00
   3   7  -9   -2.20    9.90
   4   0 -11  112.59   15.00
   4   3 -12  112.79   14.80
   4   4 -12    3.50   10.00
   4   6 -11  328.37   18.70
   0   2  -7  255.47   14.30
   0   3  -7   28.10    8.40
   1   6  -7  751.62   24.60
   3   2 -11   35.00   13.30
   5   1 -12   47.60   12.80
   5   5 -12  126.79   12.30
   0   5  -5  483.15   17.00
   1   5  -8  155.48   14.90
   2   0  -9  216.18   16.10
   2   2 -10   12.50    9.70
   2   4 -10   -3.40   10.90
   3   0 -10   71.89   13.60
   3   4 -11  303.17   21.50
   5   7 -10   67.99   10.70
   0   1  -6   45.80    7.80
   0   4  -6   96.69   10.70
   1   6  -6  476.05   19.20
   2  -1  -8  221.68   14.80
   2   3 -10   11.90    9.00
   3   3 -11   27.30   10.30
   4  -1 -10  239.38   16.80
   6   7 -10    5.00    7.70
   1   1  -8  111.89   10.80
   3   7  -8  290.57   17.10
   4   7  -9   63.29   11.50
   5   4 -12    1.10    8.80
   5   6 -11   50.09   10.40
   6   5 -12   38.30    7.30
   7   5 -12    7.40    6.40
   0   3  -6   13.90    6.90
   1   4  -8   16.10    9.00
   2   5  -9  128.39   14.80
   2   6  -8  223.68   16.30
   3  -1  -9  963.60   28.00
   4   1 -11   -4.80   11.00
   4   5 -11   36.00   11.30
   5   3 -12   11.00   10.00
   6   1 -12   14.70   10.10
   7   6 -11   33.40    7.70
   1   0  -7  178.98   12.60
   1   2  -8  468.55   20.60
   1   3  -8    3.10    7.90
   3   5 -10   70.89   12.70
   5   0 -11   50.49   12.30
   3   7  -7  240.38   15.30
   4   4 -11  105.19   14.80
   5   7  -9  125.99   12.50
   6   4 -12    5.70    7.50
   7   1 -12   12.40    8.90
   2   4  -9   47.50   12.10
   4   2 -11   -2.10   11.80
   6   2 -12   86.39   11.20
   6   3 -12   17.90    9.90
   6   7  -9  276.37   14.40
   2   3  -9  322.97   19.10
   2   6  -7   87.59   12.00
   3   4 -10   -5.10    8.10
   4   3 -11   83.39   12.50
   4   7  -8   -3.50    9.20
   5   5 -11   32.80   10.20
   8   3 -12   29.30    7.10
   1   1  -7   51.09    8.70
   1   4  -7   35.90    8.90
   1   5  -6   14.50    8.10
   2   0  -8   20.30    9.10
   2   5  -8  380.36   19.70
   3   3 -10  134.89   15.70
   4   0 -10  165.28   16.00
   5  -1 -10  154.68   14.60
   8   5 -11   -1.80    5.60
   4   5 -10    5.60    9.80
   5   1 -11    2.90   10.90
   6   5 -11    6.90    8.30
   1   3  -7   54.79    9.00
   2  -1  -7 1338.47   27.20
   3   5  -9  141.79   14.80
   3   6  -8   81.79   12.80
   4   7  -7   60.19   10.20
   5   4 -11   -1.80    9.30
   5   7  -8   19.40    9.20
   7   5 -11   18.80    7.60
   7   6 -10   95.49   10.20
   2   6  -6  206.38   13.50
   5   3 -11   49.30   12.10
   6   7  -8   23.30    8.80
   7   0 -11   87.09   12.40
   2   1  -8  402.96   17.90
   2   4  -8   16.50    8.90
   3  -1  -8  104.89   11.40
   4  -1  -9  129.89   13.30
   8   0 -11    0.30    7.80
   1   4  -6   21.40    7.30
   3   4  -9   64.49   11.40
   4   4 -10   73.39   11.20
   5   7  -7   31.20   10.90
   6  -1 -10   70.89   12.20
   6   1 -11   71.79   12.80
   6   4 -11   10.80    8.60
   8   4 -11  175.98   11.20
   8   6  -9   24.70    6.80
   9   1 -11    4.20    5.80
   9   3 -11   53.69    6.90
   2   2  -8    4.60    7.50
   2   3  -8   30.70    6.90
   2   6  -5  492.85   16.70
   4   2 -10  158.08   16.30
   4   3 -10    4.80    9.40
   5   5 -10    0.40    6.50
   5   6  -9   -4.30    8.60
   6   7  -7    5.40    8.10
   7   4 -11   37.10    8.30
   3   6  -7   65.79    8.70
   5   0 -10    2.60    8.10
   6   3 -11  167.98   13.40
  -5   1  -6  475.95   26.70
  -5   1  -4  204.48   17.30
  -5   2  -7   92.79   16.30
  -5   3  -7    2.40   11.40
  -5   4  -6  525.75   27.00
  -4   6  -7   44.50   13.10
  -5   1  -5   25.60    9.30
  -5   2  -4   23.70   10.70
  -5   3  -4  361.26   20.20
  -4   1  -9  132.99   16.30
  -3  -2  -7   -0.60   12.40
  -3  -1  -9   35.80   13.20
  -3   0 -10  149.79   15.70
  -3   6 -10   95.89   12.00
  -2   1 -12   60.19   10.10
  -5   2  -6   60.89   12.70
  -5   2  -5  160.18   17.20
  -5   3  -6   49.40   11.00
  -5   3  -5  134.09   14.50
  -4  -1  -6   67.29   11.70
  -4   0  -2    2.60    7.20
  -4   5  -4  307.37   18.30
  -2  -2  -9  193.48   17.30
  -2   7 -10  225.88   14.80
  -4   3  -2   17.40    6.90
  -3  -2  -3  135.09   12.90
  -3   2 -11   34.30    8.50
  -4   1  -2 1790.92   35.00
  -4   2  -9  115.59   14.10
  -4   3  -9   34.20   12.70
  -4   4  -9  183.68   16.10
  -4   4  -3  227.48   15.30
  -3  -2  -6  387.16   22.30
  -3   3 -11   20.40    9.90
  -3   4 -11   58.29    9.90
  -2   0 -11  395.46   20.40
  -2   5 -12    7.00    7.90
  -4   0  -7  506.95   26.00
  -4   1  -8   -1.60   12.30
  -4   5  -5  379.56   20.70
  -3  -2  -4   30.00   10.60
  -2  -1 -10   30.40   12.50
  -2   2 -12   19.00    9.30
  -1   0 -12  341.57   18.10
  -4   0  -3   58.39    8.70
  -4   5  -6   30.30   13.30
  -3  -1  -8   53.19   14.70
  -3   1 -10   78.19   14.30
  -3   6  -9   45.20   12.20
  -2   6 -11   22.40    9.40
  -4   0  -6   23.20    9.70
  -4   0  -4  401.86   20.60
  -4   2  -8   55.89   15.20
  -4   4  -8  500.85   27.00
  -2   3 -12  136.09   12.80
  -2   4 -12   83.59   11.40
  -2   7  -9    0.50   10.20
  -1  -1 -11   91.59   14.30
  -4   0  -5  149.19   14.10
  -4   1  -7  172.48   18.40
  -4   3  -8  157.98   18.60
  -4   4  -4   54.09   10.20
  -3   6  -8   -3.00   11.60
  -2  -2  -8   65.29   14.50
  -1   3 -13  203.18   13.30
  -4   4  -7   -9.40   12.90
  -3  -1  -7   -2.50   13.00
  -3   2 -10   26.50   12.40
  -3   4 -10    5.60   10.80
  -3   6  -7   -4.90   10.60
  -3   6  -6    1.30   10.60
  -2   7  -8  354.86   18.50
  -1   6 -12   39.50    8.60
  -4   1  -6  760.52   31.20
  -4   1  -4   59.49   11.30
  -4   3  -7  130.99   17.60
  -4   3  -4   15.40    9.70
  -3   3 -10  345.77   22.10
  -2   1 -11   97.19   14.60
  -4   1  -5   83.49   11.20
  -4   2  -4  239.58   16.70
  -3   1  -9  432.26   25.80
  -2  -1  -9   62.69   15.50
  -2   5 -11    8.90   10.20
   0   1 -13   63.19   11.30
  -4   2  -6   53.19   10.80
  -4   2  -5    6.00    9.60
  -4   3  -6   19.40    9.80
  -4   3  -5   75.89   11.10
  -3  -1  -6   18.20   11.40
  -3   0  -8  229.98   19.10
  -3   5  -4   76.99   11.30
  -2  -2  -7  143.39   16.80
  -2   6 -10   -2.90    9.90
  -1  -2  -9   18.20   15.00
  -1   7 -10  101.79   13.90
  -2   2 -11    8.00   11.40
  -3   2  -9   25.10   13.90
  -3   4  -9  347.67   21.90
  -3   4  -3    5.20    7.90
  -2   3 -11   -0.30   10.50
  -2   4 -11  278.17   19.20
  -1   5 -12   27.60   10.20
   1   0 -13    3.60    7.10
  -3   0  -7  375.76   23.10
  -3   1  -8   59.59   15.20
  -3   3  -9   91.19   14.10
  -3   5  -7  261.37   20.10
  -3   5  -5   42.80   11.60
  -2  -2  -6  461.05   22.10
  -1  -1 -10   11.70   13.00
  -1   0 -11   27.90   12.50
   0   5 -13    3.90    7.60
  -2  -2  -5  640.94   23.10
  -2  -1  -8  190.78   18.50
  -2   1 -10   46.00   14.90
  -2   6  -9    3.80    9.00
  -1   2 -12   15.70    8.40
  -1   6 -11   46.80   12.10
  -1   7  -9   30.60   11.10
   0   0 -12    2.20   10.70
   0   2 -13    2.30    8.90
   0   7 -11   24.30    9.90
   1  -1 -12   86.39   14.10
  -3   0  -6  567.34   25.60
  -1   3 -12   98.99   13.30
  -1   4 -12   72.99   10.40
   0  -1 -11  168.08   16.70
   0   4 -13  155.18   13.50
  -3   0  -5   15.40   10.30
  -3   0  -4  219.88   14.30
  -3   3  -8   22.50   12.60
  -3   4  -4    3.20    8.70
  -2   6  -8   41.20   13.90
  -1  -2  -8  348.37   21.60
  -1   7  -8   25.90   10.50
   0   3 -13    3.00    9.00
   0   6 -12   80.09   11.40
  -3   1  -7   -4.30    8.70
  -3   4  -7    3.40   11.60
  -2   2 -10    8.80   12.80
  -2   4 -10   11.70   12.40
  -2   6  -6  110.89   13.50
  -3   2  -7  128.99   16.10
  -3   4  -5  498.05   22.40
  -2  -1  -7   26.50   12.10
  -2   3 -10  168.58   18.70
  -1   1 -11  129.39   16.70
  -3   1  -4  474.55   19.20
  -3   3  -4   10.60    8.20
  -1   6 -10   11.20   12.50
   0   7 -10   39.70   11.70
   1   1 -13  352.76   18.70
  -3   1  -5  671.13   24.00
  -3   2  -6  174.68   15.90
  -3   2  -4  250.27   14.90
  -3   3  -5   26.30   10.60
  -2   0  -8   15.10   13.70
  -2   1  -9  198.28   17.20
  -1  -1  -9  195.68   19.50
  -3   2  -5   41.90   10.90
  -2  -1  -6  129.59   14.50
  -2   4  -9  207.58   19.80
  -2   5  -4   82.69   10.10
  -1   2 -11   55.09   14.20
  -1   4 -11  283.27   20.90
   0  -2  -9  139.39   17.20
   0   5 -12   17.00   10.70
   1   5 -13   -3.20    8.50
   2   0 -13    5.30    9.70
   2   3 -14   70.29   10.10
  -2  -1  -5  243.88   15.40
  -2   2  -9   -1.00   12.90
  -2   5  -8  169.58   16.40
  -1   3 -11   40.40   13.50
   1   7 -11    0.80    9.70
  -2   3  -9   98.69   14.60
  -1   6  -9   27.10   13.10
   0  -1 -10    3.40   12.90
   0   2 -12   23.40   12.20
   0   4 -12   33.80   11.50
   0   6 -11   13.60    8.80
   0   7  -9  197.28   16.00
   1   0 -12   23.70   11.90
   1   2 -13  282.37   17.30
   2  -1 -12    9.50   13.10
  -2   0  -7  120.59   13.10
  -2   1  -8  536.05   26.60
  -2   5  -7  836.62   29.10
  -2   5  -6   20.00   10.70
  -1  -2  -6  406.96   19.30
  -1   1 -10   30.30   14.50
  -1   5 -10  178.08   18.70
   0   3 -12  305.87   20.60
   1   3 -13   28.50   10.70
   1   4 -13    0.40    6.30
   1   6 -12   -1.20    9.60
  -1  -1  -8   27.80   13.40
   1  -1 -11   35.60   13.50
  -2   0  -6  100.99   13.10
  -2   2  -8   32.30   12.40
  -2   3  -8  607.84   28.10
  -1   6  -8  212.68   17.90
   3   2 -14    8.00    8.10
  -2   1  -7  248.08   18.40
  -2   4  -7   -9.00   10.30
  -1   2 -10  151.78   15.80
  -1   3 -10   18.90   13.50
  -1   4 -10  585.54   27.50
  -1   6  -7  714.23   25.70
  -1   6  -6   63.69   11.20
   0  -2  -8  110.39   14.80
   0   1 -11  850.91   33.10
   0   5 -11   -3.30   11.40
   1   7 -10   13.60   11.00
   3   4 -14    9.00    7.30
   0   6 -10   -1.30   11.60
   1   1 -12    3.10   11.70
   2   5 -13   83.89   11.50
   3   0 -13    9.10   10.40
   3   3 -14   12.90    8.20
  -2   2  -7  113.79   14.00
  -2   3  -7   76.79   13.20
  -2   4  -5   16.30    8.60
  -1  -1  -7   -6.30   10.30
   1   5 -12  209.28   17.30
   2   7 -11   64.99   11.10
  -2   1  -6    3.40    6.20
  -1   1  -9   -3.70    7.90
   0  -1  -9   35.00   13.80
   0   2 -11  234.58   20.50
   0   4 -11   51.49   14.00
   1   6 -11  199.68   16.70
   2   2 -13   14.20   10.90
  -2   2  -6  210.78   15.50
  -2   3  -6  136.79   14.30
  -1   4  -9  215.88   19.50
  -1   5  -8  466.05   24.00
   0   3 -11  194.78   19.50
   1  -2  -9  764.02   28.00
   1   2 -12   11.90   11.50
   1   7  -9   44.50   11.80
   2   4 -13   68.29   11.50
   2   6 -12   -0.40    9.60
   3  -1 -12    3.80   11.30
  -2   3  -5  170.68   13.30
  -1   2  -9  280.47   20.90
  -1   3  -9   -4.90   11.90
   0  -2  -7  168.98   14.90
   0   6  -9   26.00   12.30
   1   3 -12   73.39   14.30
   1   4 -12  340.77   20.30
   2   3 -13  137.09   13.20
   4   2 -14    4.30    7.90
  -2   2  -5  522.85   19.20
  -1  -1  -6  674.33   22.50
   1  -1 -10  185.58   18.20
   2  -2 -10    6.50   12.40
   4   3 -14   15.70    8.00
  -1   1  -8  367.06   21.50
  -1   5  -7   64.09   12.00
   0   1 -10   58.59   14.30
   2  -1 -11   77.49   14.40
   2   7 -10    0.10   11.90
   3   5 -13   31.70    9.50
   3   7 -11    3.80   10.40
   4   0 -13   48.60   11.10
  -1   4  -8  256.37   19.10
  -1   5  -6  502.55   20.70
  -1   5  -5  377.36   16.40
  -1   2  -8    5.60    9.80
   0  -1  -8  172.58   15.70
   0   4 -10  134.89   15.30
   1   1 -11   86.79   16.20
   1   6 -10  351.06   21.20
   2   1 -12  167.68   17.60
   2   5 -12  329.97   20.10
   0  -2  -6  645.04   21.40
   0   3 -10  505.05   25.80
   0   6  -7  322.07   17.90
   3   2 -13    6.10   10.60
   3   4 -13    7.30    9.30
   3   6 -12  137.69   13.50
   1  -2  -8   25.90   11.60
   1   2 -11  155.78   18.00
   1   4 -11   26.00   12.90
   2   6 -11   25.00    9.00
   3   3 -13   42.30   11.10
   4  -1 -12   63.89   13.10
   4   7 -11    0.70    9.60
  -1   0  -6   87.49    9.30
  -1   1  -7 1323.67   33.60
   1   3 -11  104.79   15.70
   2   2 -12   72.59   14.30
   2   4 -12  103.39   15.10
   2   7  -9   20.90   10.80
   3   0 -12   11.40   11.70
   4   5 -13  104.49   11.20
   5   0 -13    7.00    9.70
  -1   2  -7  227.38   15.80
  -1   3  -7   -0.60    8.80
  -1   4  -6  808.82   25.20
   0   1  -9   15.90    8.80
   1  -1  -9   32.70   12.10
   1   6  -9   38.00   12.70
   2   0 -11   40.20   13.60
   2   3 -12   14.90    9.30
   3   7 -10    7.90   11.50
  -1   4  -5    3.40    7.40
   0  -1  -7  196.38   15.10
   0   4  -9  448.06   23.50
   0   5  -8  353.56   20.30
  -1   1  -6   12.90    7.70
   0   2  -9  322.97   20.20
   0   3  -9    5.80   10.60
   2  -1 -10   13.40   12.80
   3  -2 -10   -0.90   11.00
   3  -1 -11  352.16   21.20
   3   5 -12   -2.20    9.80
   4   4 -13    3.00    8.50
   5   5 -13   90.89    9.80
  -1   2  -6   42.40    9.30
  -1   3  -6  332.87   16.90
   1   1 -10   50.89   13.50
   2   5 -11  339.57   21.80
   2   6 -10   99.99   14.60
   3   1 -12  227.08   19.00
   4   2 -13  197.48   15.30
   4   3 -13   13.60    9.50
   5  -1 -12   67.99   12.70
   1   4 -10   31.50   13.10
   1   6  -8  301.47   18.80
   2   1 -11   21.10   13.40
   3   6 -11   65.59   12.40
   5   6 -12   10.50    8.10
   0   1  -8   53.39   11.40
   0   4  -8   -4.00    9.80
   1  -2  -7   37.90   10.60
   1   2 -10   62.99   14.40
   1   3 -10  164.88   17.40
   3   4 -12  113.49   14.90
   3   7  -9    6.80    9.80
   4   0 -12    2.50   11.10
   4   7 -10   79.29   11.70
   2   2 -11  144.39   17.00
   2   4 -11   -3.40    7.30
   3   2 -12    8.60    9.30
   3   3 -12   68.89   14.50
   5   4 -13    2.50    8.30
   0   2  -8   54.89   10.90
   0   3  -8   -4.50    8.40
   0   5  -6   85.39   11.00
   1  -1  -8    1.00   10.10
   1   6  -7  750.12   24.10
   2   3 -11   11.50   12.80
   4   5 -12   -6.30    9.30
   5   2 -13  178.68   15.80
   6  -1 -12   56.29   12.00
   2   6  -9  669.73   26.10
   3   0 -11   22.50   13.00
   5   3 -13   18.60    7.00
   6   4 -13   14.30    7.30
   2  -2  -8   28.30   11.10
   3   5 -11  187.38   17.20
   4  -1 -11   33.90   12.60
   4   1 -12   24.30   12.30
   4   6 -11  316.07   17.90
   0   1  -7   -1.70    8.30
   1   1  -9  268.37   17.50
   1   4  -9  118.39   14.00
   3   6 -10   -8.90   10.40
   4  -2 -10  135.99   15.00
   5   0 -12   96.39   14.20
   6   2 -13   -7.40    8.40
   6   3 -13   72.99    9.80
   0   3  -7   26.80    9.90
   1   2  -9  637.64   26.90
   1   3  -9   12.70   10.30
   1   5  -8  125.49   14.10
   3  -2  -9  150.38   15.30
   3  -1 -10  343.97   20.00
   4   4 -12    0.40    7.20
   5   5 -12  141.09   13.20
   7   2 -13    6.70    7.20
   7   3 -13   58.89    7.90
   0   0  -6  169.08   11.20
   0   2  -7  249.18   14.60
   0   4  -6   98.69   10.90
   2   1 -10   -2.60    9.10
   2   4 -10    2.50   10.50
   3   4 -11  304.77   21.20
   4   2 -12    2.30    8.80
   4   3 -12  109.29   15.30
   5   6 -11   44.20   10.50
   1  -1  -7    8.90    8.70
   2   2 -10   12.30   11.90
   2   6  -8  243.78   17.10
   7   5 -12   10.70    6.90
   2   3 -10    4.00    7.80
   3   2 -11   29.90   10.60
   5  -1 -11    3.30   11.30
   5   1 -12   57.39   13.50
   6   0 -12   53.39   12.40
   6   6 -11   46.80    9.30
   0   3  -6    7.60    7.50
   1   4  -8   17.00   10.00
   1   5  -7  165.18   14.00
   3   6  -9   19.50   10.70
   4   5 -11   30.80    9.50
   4   6 -10    9.10   11.00
   5   4 -12    0.00    6.60
   0   2  -6  870.21   23.60
   1   1  -8   98.49   12.30
   5  -2 -10  147.59   15.50
   5   2 -12  210.48   17.90
   5   3 -12    3.90   10.10
   7   0 -12   29.00   10.00
   1   2  -8  506.85   21.70
   1   3  -8    3.60    8.70
   2  -2  -7   93.39   11.50
   2   6  -7   88.19   11.90
   6   4 -12    2.30    8.10
   2  -1  -8  207.98   14.50
   2   4  -9   56.19   12.60
   4  -1 -10  283.07   20.40
   4   1 -11   11.00   11.90
   4   4 -11  126.59   15.40
   6   1 -12   13.40   10.90
   7   4 -12    9.90    7.80
   1   5  -6   23.30    7.00
   2   1  -9  350.46   20.30
   3  -1  -9  948.11   30.10
   3   4 -10    6.20   10.40
   4  -2  -9  104.69   14.10
   5   6 -10   13.20    9.80
   6   3 -12   15.80    9.10
   2   3  -9  329.47   19.90
   2   5  -8  377.36   18.60
   3   1 -10    6.60    8.00
   3   6  -8   91.19   13.00
   4   2 -11   -5.70   11.90
   4   3 -11   76.99   12.00
   6   2 -12   79.19   11.00
   7   1 -12   11.90    9.00
   7   6 -10   91.69   10.10
   8   3 -12   25.70    6.70
   3   2 -10  153.88   17.10
   3   3 -10  133.49   15.80
   4   6  -9  164.38   15.00
   6  -2 -10   47.50   13.10
   6   6 -10   15.40    9.80
   7  -1 -11   29.40   11.20
   7   2 -12    3.00    8.20
   7   3 -12   40.20    8.60
   8   2 -12    2.50    6.60
   1   1  -7   42.90    8.70
   5   4 -11    1.30    9.70
   1   2  -7  232.08   13.90
   1   3  -7   59.19    8.90
   2   0  -8   27.10    9.60
   5   1 -11   10.50   12.60
   2   4  -8   12.60    9.70
   5  -1 -10  175.98   17.00
   5   3 -11   60.79   13.50
   7  -2 -10    0.90   10.60
   8  -2 -10   60.59   11.50
   1   4  -6   13.50    5.40
   2  -1  -7 1415.96   30.50
   3   6  -7   66.59   10.90
   4   4 -10   67.79   13.30
   5   2 -11  256.97   18.40
   5   6  -9    1.30    9.40
   6   4 -11    0.80    9.40
   3   4  -9   60.19   11.20
   0   4  -6   83.09    8.70
   1   4  -7   20.10    8.40
   3   2  -7  344.57   15.60
   4   5  -9  185.78   17.10
   6   1  -6  587.74   21.70
   6   5  -9   59.79   10.30
   2   8  -8    5.60    9.40
   3  10  -7   53.69    7.50
   4   3  -8  252.17   15.60
   4   6  -9  164.98   15.20
   4   7  -9   78.69   12.20
   5   3  -8   41.10   11.20
   5   5  -9    1.40    8.10
   5   9  -8    1.10    6.20
   6   6  -9  103.79   11.20
   7   1  -5   50.79   10.30
   2   3  -7  442.66   17.40
   4   1  -6   11.00    5.90
   4   9  -8   82.19    9.80
   5   1  -6  431.06   18.10
   5   6  -9   -2.00    9.30
   7   7  -8    1.90    6.90
   8   3  -6   64.79   13.10
   2   2  -6   67.09    8.40
   2   6  -8  238.78   17.30
   2   7  -8   -1.50   10.10
   3   4  -8   -1.10    6.10
   5   2  -7   60.79   10.80
   7   5  -8  137.19   14.30
   8   5  -7   62.59   10.40
   8   6  -7    1.90    7.50
   1   5  -7  161.68   13.10
   1   8  -7    3.10    8.60
   6   4  -8   49.40   11.50
   6   8  -8   38.50    7.80
   6   9  -7    7.60    5.80
   7   2  -6   99.99   12.70
   7   3  -7   14.90    9.00
   7   6  -8   27.70    9.50
   7   8  -7  109.09    9.10
   0   5  -6   85.89    9.50
   2   9  -7   38.60    9.00
   2  10  -6   10.10    8.00
   3   8  -8    2.80    9.10
   4   4  -8    4.70    9.90
   8   7  -6   -0.10    5.70
   1   6  -7  748.13   24.50
   1   7  -7   75.29   12.10
   3   3  -7   99.59   10.70
   3   5  -8    0.80   10.80
   5   4  -8   34.30    8.60
   5   8  -8    2.90    7.80
   8   4  -6    0.00    8.90
   0   6  -6   51.79    9.30
   2   4  -7   -1.10    7.30
   4   8  -8    2.40    8.50
   6   1  -5   94.69   11.00
   6   5  -8   77.69   12.90
   6   7  -8   25.60    7.40
   4   5  -8  121.09   14.60
   5   5  -8   92.19   13.70
   5   9  -7   23.00    8.00
   6   2  -6   -0.30    9.40
   6   6  -8   64.29   10.00
   7   7  -7   71.19   10.10
   8   3  -5   89.09   11.80
   8   5  -6  213.08   14.40
   8   6  -6    2.70    7.80
   3   9  -7   58.59    9.70
   3  10  -6  162.48   10.80
   4   3  -7  200.08   13.30
   4   6  -8  106.39   13.90
   4   7  -8    5.10    9.80
   4  10  -6  131.39    9.50
   5   3  -7  955.20   29.10
   5   6  -8   77.19   12.80
   5   7  -8   25.80    9.80
   8   7  -5    7.90    5.80
   2   8  -7  117.89   13.70
   6   8  -7   43.80    8.70
   6   9  -6   11.40    5.90
   7   2  -5   13.80    9.80
   7   3  -6   19.00   10.00
   7   6  -7   17.00    9.60
   7   8  -6  285.07   13.20
   1   4  -6   18.70    5.30
   2   3  -6  155.88   11.20
   3   4  -7  593.64   22.70
   4   2  -6  246.98   13.50
   5   2  -6    7.00    6.60
   8   4  -5   87.19   13.70
   2   6  -7  125.79   14.00
   2   7  -7   19.10   10.80
   8   3  -4   59.19   10.50
   8   6  -5   60.29    9.40
   8   7  -4   26.80    6.50
   4   4  -7  270.37   17.00
   5   4  -7   39.70   10.40
   5   8  -7   46.00    9.80
   6   7  -7    2.20    8.70
   8   5  -5   25.20    9.60
   2   9  -6    0.30    9.10
   2  10  -5   22.00    7.90
   4   8  -7    4.70    9.20
   6   1  -4   39.10    8.90
   6   5  -7  110.29   11.80
   6   6  -7   95.09   13.00
   7   4  -6   -1.40   10.00
   7   7  -6   42.50    9.30
   7   8  -5   62.89    8.30
   1   5  -6   23.30    6.90
   3   5  -7  131.69   12.00
   5   9  -6   30.60    6.90
   6   9  -5   69.19    8.10
   1   6  -6  484.95   20.00
   3   3  -6  406.26   16.30
   3   6  -7   76.69   12.30
   3  10  -5    1.00    6.90
   4   5  -7  307.67   18.40
   5   5  -7  492.85   22.90
   5   7  -7   21.90   10.20
   6   2  -5  126.79   11.30
   6   8  -6  104.59   11.00
   7   2  -4   68.29   11.10
   7   3  -5   -5.10   10.40
   7   6  -6   36.60    8.80
   8   4  -4   83.09   11.60
   8   6  -4  110.69   10.30
   2   4  -6    1.40    7.30
   3   9  -6    1.60    6.30
   4   3  -6   -4.20    7.60
   4   6  -7    1.30    8.70
   4   7  -7   49.70    8.80
   4   9  -6   18.90    8.70
   5   3  -6   -4.50    8.20
   5   6  -7  118.69   12.60
   8   5  -4   -2.90    8.80
   0   7  -5   45.50    9.50
   1   9  -5  267.67   14.90
   7   8  -4   83.69    8.30
   8   6  -3   16.00    8.60
   0   6  -5  100.49   10.40
   2   8  -6   33.10   10.70
   6   7  -6   22.70    9.80
   6   9  -4   46.30    6.80
   7   7  -5   13.90    6.60
   8   4  -3   -2.50   10.10
   4   2  -5    3.90    4.50
   5   8  -6   13.20    7.10
   5   9  -5   13.00    7.70
   6   5  -6  931.71   29.90
   8   5  -3   32.50    9.10
   8   6  -2   95.69    9.10
   2   7  -6   24.00   10.00
   2  10  -4  167.08   12.30
   3   4  -6  164.28   11.80
   4   8  -6   43.30   11.00
   5   4  -6  187.98   15.00
   6   1  -3   57.39    9.10
   6   6  -6  209.38   15.30
   6   8  -5   58.99   10.00
   7   6  -5   28.10   10.10
   2   9  -5   38.90   10.00
   3  10  -4   52.49    9.20
   4   4  -6  181.68   13.60
   6   3  -5   53.89    8.60
   6   9  -3   19.80    6.10
   7   2  -3  289.17   15.50
   7   3  -4  169.48   14.20
   8   4  -2   70.59   10.50
   8   5  -2   55.39   10.90
   1   8  -5   21.70   10.00
   3   5  -6    8.30    8.40
   4   9  -5    7.40    8.60
   5   5  -6  183.58   15.10
   5   7  -6  120.99   12.50
   6   2  -4   40.90    9.50
   7   7  -4    1.50    7.50
   1  10  -3   66.19    9.40
   3   6  -6   14.70    9.20
   3   7  -6    8.70    7.90
   4  10  -3   33.70    7.40
   1   5  -5  253.87   13.90
   3   3  -5  585.64   18.70
   4   6  -6   80.79   12.20
   5   3  -5   64.59   10.50
   5   8  -5   24.90    9.80
   5   9  -4    2.60    6.90
   6   4  -5  812.22   27.50
   6   7  -5    5.60    7.00
   7   4  -4  234.88   16.60
   0   8  -4    1.20    8.30
   1   7  -5  127.19   12.60
   1   9  -4   12.90    8.90
   4   3  -5   77.79    9.60
   6   8  -4  208.28   12.90
   1   6  -5  101.19   11.40
   2   4  -5   -1.20    6.70
   2   8  -5    0.70    9.60
   2  10  -3  301.17   15.20
   3  10  -3   75.59   10.00
   4  10  -2    4.70    6.00
   6   5  -5   43.40    9.00
   6   6  -5   55.29   10.00
   7   3  -3    1.00    9.40
   0   9  -3  256.27   13.80
   3   8  -5   44.30   11.30
   4   8  -5  183.48   14.90
   4   9  -4   37.60   10.00
   0   7  -4   20.60    8.80
   2   9  -4    6.20    9.30
   5   4  -5   10.70    6.50
   5   7  -5  384.46   19.80
   5   9  -3   33.10    7.80
   6   3  -4   10.40    7.30
   6   8  -3  202.08   13.10
   7   7   0  119.39    9.30
   1  10  -2   -3.80    8.70
   3   4  -5   52.09    8.60
   4   4  -5  405.56   18.10
   5   5  -5   10.10    8.70
   5   6  -5    4.20    9.60
   6   2  -3  214.38   13.50
   6   7  -4   85.29   10.60
   7   4  -3   50.89   11.50
   7   7  -1    6.50    6.40
   3   7  -5   10.30    9.30
   4   7  -5   68.29   11.50
   5   8  -4    5.10    7.00
   7   5  -3   44.40   11.30
   1   8  -4   40.60   10.20
   2  10  -2    7.70    7.50
   3   5  -5   74.49   10.30
   4   5  -5   10.90    7.70
   4   6  -5  220.48   16.00
   5   9  -2  403.36   16.60
   6   6  -4    1.60    9.80
   6   8  -2    6.50    6.90
   7   6  -2   89.89   11.10
   4   9  -3   93.89   11.90
   6   5  -4  305.87   17.70
   4   8  -4   30.80    7.90
   5   7  -4  293.77   19.00
   5   9  -1   12.60    6.20
   6   7  -3   58.49   10.70
   6   8  -1   29.80    7.20
   6   8   0   24.80    6.30
   7   4  -2   -7.80    8.90
   7   5  -2   19.40   10.00
   0   8  -3   62.29   10.00
   1   7  -4  407.56   18.30
   2   8  -4  124.89   11.90
   3   8  -4   10.30    9.50
   3   9  -3    0.30    9.20
   5   8  -3  243.08   16.60
   5   9   0   67.99    7.40
   6   3  -3   25.50    9.40
   7   6  -1  164.48   11.40
   7   6   0    0.00    7.30
   7   6   1   21.40    7.50
   0   9  -2   40.40   10.50
   1  10  -1   97.69   10.50
   2   9  -3   -3.10    6.90
   2  10  -1   19.10    8.30
   4   3  -4   52.69    7.40
   5   4  -4    8.00    8.30
   7   3  -1   16.70    9.50
   1   5  -4  676.43   19.80
   1   6  -4    1.60    7.70
   4   7  -4   24.50   10.50
   4   9  -2    6.70    8.00
   5   5  -4 1812.42   38.80
   5   6  -4   15.70    8.00
   6   2  -2   47.70    9.40
   6   6  -3    5.30   10.20
   6   7  -2  107.19   12.10
   7   5  -1   92.99   11.80
   6   4  -3   -2.60    6.90
   7   4  -1   -6.10    8.40
   2  10   0    0.30    7.40
   3   7  -4   64.29   11.80
   4   4  -4  889.11   24.80
   4   8  -3  240.28   17.40
   5   7  -3   58.39   12.20
   5   8  -2   63.79   10.90
   7   3   0    0.80    8.70
   7   5   0   30.80    9.50
   7   5   1   -2.60    8.10
   0   7  -3  158.78   12.10
   1   8  -3   29.10   10.00
   1   9  -2    2.10    8.90
   1  10   0   31.00    8.40
   2   5  -4  265.27   14.20
   2   6  -4   43.30    8.90
   3   4  -4  707.23   20.80
   3   9  -2    4.00    9.40
   4   5  -4   11.80    7.50
   4   6  -4  452.25   19.90
   4   9  -1   43.60    9.00
   6   7  -1   -1.40    7.70
   6   7   2   66.19    7.70
   7   4   0   85.69   11.70
   0  10   1   -3.80    6.90
   2   9  -2    6.60    9.50
   2  10   1   15.40    6.80
   3   6  -4    2.30    7.60
   3   8  -3  106.89   13.40
   6   3  -2  102.29   11.60
   6   6  -2   55.89   11.60
   7   4   1  136.49   12.50
   0   6  -3  722.43   20.30
   1  10   1   10.90    7.10
   4   9   0  205.78   12.90
   4   9   2    2.60    4.80
   5   6  -3  213.48   16.20
   5   8  -1   34.50    7.60
   6   7   0   22.20    6.70
   0   9  -1   -0.30   10.20
   0  10   2    0.10    5.40
   1  10   2   -0.90    6.00
   4   7  -3  517.25   23.50
   4   8  -2  377.16   20.70
   4   9   1  260.87   13.00
   5   4  -3   64.59   10.10
   5   8   0   66.29    9.30
   5   8   2    6.70    5.90
   6   2  -1   69.59    9.90
   6   4  -2   48.00   10.50
   0   8  -2   -0.40    8.40
   1   7  -3    6.50    7.60
   3   9  -1   -8.40    8.80
   5   2  -2  115.39   10.20
   5   7  -2   10.00    7.80
   5   8   1   79.69    9.20
   6   6   3    6.50    7.80
   1   9  -1    5.60   10.20
   2   7  -3  206.18   14.80
   4   6  -3  125.09   12.90
  -1   8  -1   -3.80    7.50
   1   6  -3  319.47   15.30
   1   8  -2   -2.00    9.50
   4   4  -3  205.68   12.90
   4   8  -1   19.50   10.00
   5   6  -2   41.90   10.70
   5   7  -1   34.80   10.40
   6   3  -1   57.09   10.40
   6   6   2  441.66   17.80
   1   5  -3   48.10    8.10
   3   9   1    3.80    7.60
   3   9   3   68.19    8.00
   4   5  -3   77.49    8.80
   4   7  -2    6.90   10.00
   6   4  -1   50.19   11.20
   6   5   4  189.18   11.50
   6   6   1   26.40    7.20
   0   9   0    0.00    9.10
   2   6  -3   20.40    7.80
   3   6  -3    5.00    5.20
   3   9   2   31.40    7.70
   0   7  -2  133.49   11.70
   2   5  -3  112.69   10.10
   3   4  -3  340.07   14.10
   3   5  -3   66.69    9.10
   5   4  -2  666.53   22.90
   5   7   0    2.30    8.40
   6   5   0   60.09   11.30
  -1   9   1   14.80    8.80
   1   9   0   18.50   10.40
   3   8  -1  371.86   21.00
   4   8   3   73.89    8.90
   5   6  -1  -10.60    8.80
   5   7   1    4.60    8.40
   5   7   3  115.99   10.50
   6   3   0   -0.90    8.70
   6   4   0   13.80   10.00
   6   5   3   38.00    9.70
   0   8  -1  223.38   15.10
   2   9   1   24.80   10.00
   2   9   4   87.19    8.40
   3   7  -2   25.70    7.60
   4   6  -2  275.87   17.40
   4   8   1   36.20    7.90
   5   2  -1  385.86   15.40
   5   6   5   35.40    7.30
   5   7   2  164.48   12.70
   6   5   1   19.00    9.90
   6   5   2   -2.50    8.40
   2   7  -2    2.20    8.40
   2   8  -1   40.90   11.00
   4   7  -1   -0.70    7.50
   6   2   1  177.38   12.90
   6   4   4   56.19   10.20
  -1   7  -1    3.90    7.30
   0   6  -2  332.57   14.50
   0   9   1   -6.00    8.80
   1   8  -1   45.30   11.00
   1   9   1   -8.10    9.60
   2   9   2  388.96   18.30
   2   9   3   22.40    8.10
   3   8   0   97.39   13.50
   3   8   5    5.90    5.50
   4   3  -2    6.30    6.50
   4   5  -2   94.39   10.90
   5   5  -1  523.95   22.30
   6   4   1   56.79   11.30
  -1   8   0   31.20    9.50
  -1   9   2   82.09   10.60
   3   6  -2   -0.90    7.20
   4   4  -2  292.27   15.20
   5   3  -1  267.47   14.80
   5   6   0   99.39   10.90
   6   3   1  110.59   12.40
   6   4   2   11.10    9.40
   6   4   3   55.69   10.90
   1   9   2  150.38   13.60
   4   7   0   20.20   10.80
   4   7   5   93.69    8.80
   0   9   2   28.10   10.30
   1   6  -2    8.00    7.50
   2   6  -2  112.09   11.20
   3   8   1   -3.40    9.30
   4   6  -1  281.57   17.90
   5   6   1    1.50    9.50
   6   3   2  150.78   13.70
   6   3   3    8.40    9.10
  -1   9   5   -2.30    6.60
   0   8   0   18.10   10.40
   0   9   5  190.58   11.00
   2   8   0   60.89   11.20
   3   5  -2  576.94   20.30
   3   8   2   -0.80    8.40
   3   8   4   15.30    5.80
   4   7   1   20.70   10.20
   5   5   0  328.97   18.40
   5   6   2    0.20    8.80
  -1   6  -1  559.14   16.90
  -1   9   4   12.10    8.30
   0   7  -1  666.93   21.20
   0   9   3    4.90    8.40
   0   9   4    8.20    8.00
   2   7  -1  145.99   14.10
   3   4  -2    0.60    6.30
   3   8   3   77.09   10.60
   4   7   4   79.49   10.10
   2   5  -2   33.10    6.00
   4   7   2   17.20    9.50
   4   7   3   -7.10    7.30
   5   2   0  185.38   12.00
   5   5   5    9.00    8.20
   2   8   1  106.49   14.00
   3   6  -1   35.20    9.50
   3   7   0  269.67   18.60
   4   6   0  593.64   24.50
   5   3   0   30.50    9.10
   5   4   6   -1.00    9.20
  -1   8   1    9.30    9.30
   2   8   5    2.90    6.80
   3   7   6   34.60    7.70
   4   4  -1   -3.80    6.90
  -1   7   0  149.29   12.10
   2   8   2  176.48   15.90
   5   5   3   17.50    9.80
   5   5   4   53.29    9.10
   0   6  -1  508.25   17.70
   0   8   1    1.50    7.80
   2   7   0   13.20   10.20
   2   8   3    5.50    9.20
   2   8   4    7.90    8.00
   3   7   1    8.20   10.60
   4   5   7   66.49    8.90
   4   6   1   52.39   11.10
   5   4   1   -0.10    8.10
   1   8   6   -2.40    6.70
   3   5  -1   72.69   10.00
   3   7   5    5.40    7.20
   4   5   0  859.21   27.40
   4   6   5    9.80    6.60
   0   7   0   79.39   10.80
   1   8   2   27.10   11.90
   2   7   7  113.99    9.40
   3   6   0  455.85   21.60
   4   6   2    5.80    9.50
   4   6   4   -0.60    9.00
   5   3   1  460.65   19.30
   5   4   5   47.40   10.80
   5   4   2    2.10    7.50
   2   0  -9  209.28   16.30
   3   0 -10   83.39   12.50
   4   3 -12  107.19   15.90
   4   4 -12   -1.60   10.50
   1   3  -9    9.10   11.90
   1   6  -8  275.67   17.90
   2   2 -10   14.60   11.60
   6   6 -12    0.10    6.60
   8   1 -12  284.97   14.80
   0   4  -7  109.89   12.70
   2  -2  -6    3.80    8.10
   3   3 -11   28.80   13.80
   5  -2  -9   26.50   12.70
   5   0 -11   52.09   14.40
   5   2 -12  202.98   18.50
   7   1 -12   15.00    9.70
   1   0  -7  189.88   14.40
   2   3 -10    8.20   11.10
   2   4 -10    6.80   11.80
   4   1 -11   -1.20    9.50
   5  -1 -10  173.18   17.70
   0   5  -6   81.99   10.60
   4   6 -11  311.67   18.40
   5   3 -12   -1.30   10.80
   2   1  -9  336.37   19.30
   2   6  -9  665.23   26.10
   3   1 -10   10.50    8.10
   3   6 -10    3.90   11.00
   4  -2  -8  967.00   30.00
   5   4 -12   -0.80    7.40
   6  -2  -9   12.30   11.70
   6   2 -12   86.89   14.10
   6   5 -12   42.90    9.90
   8   0 -11   -2.20    9.00
   0   2  -6  900.41   24.10
   1   2  -8  465.75   21.30
   1   5  -8  155.88   14.80
   2  -1  -7 1349.86   32.10
   3   7  -9   10.40   11.00
   4   2 -11    9.20   12.70
   6  -1 -10   63.19   14.10
   7   0 -11  100.19   13.60
   7   2 -12    2.60    9.00
   7   5 -12    5.30    6.90
   8  -1 -10   18.50   11.00
   0   4  -6   82.69   10.60
   2   0  -8   23.50    7.90
   4  -1  -9  149.39   15.00
   4   5 -11   28.80   12.20
   5   1 -11   -0.60   13.10
   6   3 -12   17.00   10.20
   6   4 -12   10.40    8.70
   7  -1 -10    0.70   13.10
   8   3 -12   35.90    8.20
   1   3  -8    8.60    7.00
   2   2  -9   67.69   12.40
   3  -1  -8  113.19   11.80
   3   2 -10  153.08   16.80
   4   3 -11   78.09   15.80
   7   3 -12   45.50   10.00
   7   4 -12    5.50    7.40
   1   1  -7   48.40    7.50
   2   5  -9  139.09   15.90
   4   4 -11  101.49   13.80
   5   7 -10   74.29   11.20
   1   0  -6  297.37   14.00
   2   3  -9  338.27   20.50
   2   4  -9   46.20   12.40
   3   3 -10  137.59   16.40
   5  -2  -8  160.18   15.60
   6   1 -11   66.89   14.60
   6   6 -11   40.80    9.80
   3   4 -10    5.30    9.90
   4   1 -10   12.60   12.10
   5   2 -11  265.97   21.60
   6   7 -10    0.80    7.90
   8   1 -11    5.10    9.80
   9   0 -10   43.50   10.10
   1   5  -7  171.28   14.40
   2   1  -8  404.26   19.90
   4   6 -10   18.60    9.10
   4   7  -9   76.89   13.40
   5  -1  -9   80.69   14.80
   5   5 -11   36.60    9.70
   9   2 -11    3.00    7.10
   1   2  -7  228.18   13.50
   2  -1  -6  566.64   19.10
   3   6  -9   20.20   11.40
   3   7  -8  275.27   16.70
   5   3 -11   51.39   11.80
   5   4 -11    2.70   11.10
   8   5 -11    3.80    6.60
   9   3 -11   55.49    8.00
   1   3  -7   60.79   10.20
   1   4  -7   35.20   10.00
   2   0  -7   23.30    7.20
   4   2 -10  153.18   17.20
   6   0 -10   10.50   12.30
   6   2 -11   64.89   14.20
   6   5 -11    7.70    9.40
   3   0  -8   13.00    9.50
   4  -1  -8   33.20   10.70
   4   5 -10    3.00   11.70
   6  -1  -9  239.48   18.90
   7   2 -11  161.38   16.20
   7   5 -11   14.90    9.00
   8   0 -10  139.09   15.10
   8   2 -11    3.80    8.90
   2   2  -8    3.00    5.60
   2   5  -8  360.56   20.30
   3   2  -9    6.40    9.80
   4   3 -10   13.90   12.00
   5   1 -10    5.90    8.90
   5   6 -10   12.40    9.70
   6   3 -11  204.98   18.40
   6   4 -11    8.20   10.00
   7   0 -10  487.95   23.10
   8  -1  -9    0.00   10.70
   8   4 -11  186.08   12.70
   2   3  -8   44.30   10.60
   4   4 -10   87.49   12.40
   5   7  -9  125.49   13.00
   7  -1  -9   12.40   12.00
   7   3 -11  123.69   14.00
   7   4 -11   39.90   10.40
   8   3 -11  244.68   14.40
   1   5  -6   14.60    8.30
   2   6  -7  105.69   12.60
   3   4  -9   62.89   13.30
   7   7  -9   -1.00    6.90
   9   1 -10  198.08   14.10
   2   1  -7 1029.40   27.30
   4   1  -9   37.60   11.90
   5  -2  -7   50.19   11.80
   5   2 -10   54.99   13.90
   6   1 -10  141.29   17.00
   6   7  -9  292.37   15.90
   1   2  -6    1.30    5.10
   3   1  -8   97.79   12.40
   4   7  -8   12.50   10.10
   5  -1  -8   59.49   12.90
   5   5 -10    0.00    8.50
   1   4  -6   21.10    8.10
   4  -2  -6    1.80    8.30
   5   3 -10   41.40   14.20
   5   4 -10  343.77   22.50
   8   1 -10    0.50    7.80
   9   0  -9   10.70   10.00
   9   4 -10   92.49    9.10
   4   2  -9  688.83   28.40
   6   2 -10  114.19   16.60
   6   5 -10   -1.80   10.00
   8   5 -10   74.49   10.20
   9  -1  -8    5.30   11.00
   9   3 -10   52.39    9.40
   2   2  -7  153.08   12.60
   2   5  -7  272.17   16.80
   3   0  -7   57.29    9.50
   4  -1  -7  227.98   15.40
   6  -2  -7  591.24   23.30
   6   0  -9   69.09   12.40
   7   5 -10   14.70    9.30
  10   0  -8    1.00    7.90
   3  -1  -6  508.25   18.30
   3   2  -8  449.76   21.00
   3   5  -8    5.40   10.50
   4   3  -9   10.80   11.10
   4   4  -9  147.09   17.00
   5   1  -9    5.00   11.40
   5   6  -9    2.70    7.70
   5   7  -8   27.00   10.50
   6  -1  -8  158.78   16.40
   6   3 -10   75.79   15.00
   6   4 -10   22.00   11.80
   7   2 -10  333.77   21.50
   8   0  -9  144.99   15.80
   8   2 -10   16.20   10.70
  10   2  -9   35.90    7.80
   2   3  -7  439.96   19.00
   2   6  -6  201.18   13.90
   7  -2  -7  200.08   16.40
   7   4 -10   -2.10    9.30
   8   3 -10   25.10   10.10
   8   4 -10  108.09   10.70
   3   3  -8  153.18   13.10
   3   4  -8    0.80    9.80
   7  -1  -8   37.10   12.60
   7   3 -10   -3.00    7.80
   7   7  -8    3.20    7.80
   8  -1  -8   16.30   12.00
   9   5  -9    9.50    6.60
   3   6  -7   85.39   12.70
   4   1  -8   79.49   12.20
   4   6  -8   95.09   12.10
   5   2  -9  296.77   21.00
   5   5  -9    7.90   11.50
   9   1  -9  171.38   14.90
   5  -2  -6   46.00   10.40
   5  -1  -7   36.30   10.90
   5   3  -9    8.60   11.30
   5   4  -9   27.00   11.70
   7   1  -9  118.49   16.60
   9   4  -9   14.60    7.10
  10   1  -8    5.60    8.20
   6   5  -9   66.09   13.30
   8   5  -9   51.89    8.60
   9   0  -8    4.10   10.30
   9   2  -9    0.50    6.70
   9   3  -9    3.10    8.20
   2   5  -6   20.20    7.30
   4   2  -8   93.69   12.70
   5   6  -8   84.09   13.30
   5   7  -7   38.30   11.40
   6   0  -8   66.49   14.20
   6   2  -9   79.49   12.30
   7   5  -9  156.88   15.00
   9  -1  -7   15.20   11.40
   2   2  -6   69.79    8.10
   3   0  -6  415.86   16.70
   3   5  -7  132.39   13.60
   4   3  -8  269.47   18.60
   4   4  -8   -2.80   10.20
   6   3  -9  277.67   20.70
   7   2  -9   67.59   14.20
   7   7  -7   64.09   10.60
   8   2  -9   17.60   11.60
   8   4  -9   25.60    9.90
  10   0  -7    3.30    9.00
  10   3  -8    1.40    6.90
   2   4  -6    1.50    7.70
   4  -1  -6    3.70    6.00
   4   7  -6  231.68   16.20
   5   1  -8    8.20    7.70
   6  -2  -6   17.00   10.40
   6  -1  -7   23.10   11.30
   6   6  -8   58.09   12.10
   6   7  -7   12.20    9.60
   7   0  -8    8.60   12.40
   7   4  -9   -3.80   10.00
   8   3  -9  116.99   14.10
   9   5  -8  139.99   11.40
   2   3  -6  152.38   10.80
   3   3  -7   98.99   11.80
   3   4  -7  547.35   22.50
   4   6  -7   -6.50   10.40
   7   3  -9  461.55   23.30
   3   6  -6   16.20    9.70
   5   5  -8   87.39   13.50
   7  -2  -6   49.30   12.30
   7  -1  -7   28.00   12.40
   8  -1  -7    8.00   11.40
   9   1  -8    4.20    9.80
   4   1  -7  147.19   13.90
   5   2  -8    1.40    9.70
   6   1  -8  406.96   23.40
   9   4  -8   12.00    7.70
  10   4  -7   31.00    6.80
   5   3  -8   41.20   12.00
   6   5  -8   82.39   13.30
   8   5  -8   26.90    8.10
   9   2  -8    0.40    9.40
  10   1  -7   14.90    9.10
   3   1  -6  257.17   13.70
   5   7  -6  108.59   13.10
   7   1  -8  150.78   17.60
   7   5  -8  128.89   14.90
   7   7  -6   43.50   10.20
   9   0  -7   24.50   11.60
   9   3  -8    3.50    6.40
   2   5  -5  289.07   14.40
   5  -2  -5    3.20    8.30
   5  -1  -6  151.38   13.40
   6   2  -8  227.28   19.00
   6   7  -6   26.10   11.00
   8   4  -8   94.89   13.10
   9   5  -7    7.90    8.00
  10   0  -6   84.69   12.60
  10   3  -7  124.79   10.40
   3   5  -6    8.20    9.10
   4   2  -7  197.58   13.80
   4   7  -5   87.99   11.70
   6   0  -7  135.89   14.90
   6   3  -8  355.86   22.00
   6   4  -8   52.69   10.00
   6   6  -7  110.79   14.00
   7   2  -8    5.60   11.60
   7   4  -8  982.50   32.70
   8   2  -8   -5.80   10.30
   8   3  -8   37.30   11.70
   9  -1  -6  100.69   13.60
   4   3  -7  235.58   16.60
   4   4  -7  268.47   16.60
   4   6  -6   85.29   12.60
   7   3  -8    5.20   11.20
   8   0  -7   -4.70   11.70
   3   2  -6  176.38   11.30
   3   6  -5  164.38   13.30
   5   1  -7   38.40    8.90
  10   4  -6   64.89    7.10
   3   3  -6  385.46   17.50
   6  -2  -5  492.45   20.00
   6  -1  -6   98.69   13.40
   7   7  -5   16.60    9.30
   8  -1  -6   68.99   13.80
   8   5  -7   58.49   11.70
   9   4  -7    2.30    6.20
  10   1  -6   31.90   10.20
   7  -2  -5  372.86   20.40
   7  -1  -6   31.60   12.40
   9   2  -7    4.30   10.40
   9   3  -7    7.00    9.20
   9   5  -6   37.40    9.50
  10   3  -6  104.29   11.00
   5   2  -7   76.39   10.40
   5   4  -7   50.79   11.80
   5   6  -6   57.79   12.40
   6   1  -7   30.20   11.80
   6   5  -7  122.29   13.50
   6   7  -5    6.60   10.00
   7   5  -7   27.20   11.60
   8   1  -7  266.57   20.30
  10   2  -6    3.60    8.10
   4   1  -6   25.80    8.90
   4   5  -6  137.89   13.60
   5   3  -7  970.90   30.80
   7   1  -7    3.90   11.00
   7   6  -6   55.19   12.10
   8   4  -7   67.79   12.60
   9   0  -6   23.30   12.00
  10   0  -5    5.40    9.10
  10   4  -5    3.60    5.60
   4   7  -4   11.70    9.10
   6   2  -7   12.30   10.50
   6   6  -6  211.08   16.90
   7   7  -4    0.20    8.90
   8   2  -7   -6.20   10.30
   9  -1  -5  250.17   17.80
   3   5  -5   77.29   10.50
   6   3  -7   55.89   12.20
   7   2  -7   15.30   11.70
   7   4  -7  498.35   23.10
   8   3  -7   15.80    8.00
   4   2  -6  240.98   15.00
   4   4  -6  176.28   14.30
   4   6  -5  215.08   15.70
   7   3  -7   20.90    9.70
   8   0  -6   19.70   12.90
   8   5  -6  223.58   17.00
   9   5  -5  165.28   12.80
  10   1  -5   -1.50    8.70
  10   3  -5   42.70    8.60
   3   6  -4    6.80    8.40
   4   3  -6   -3.80    8.00
   6   7  -4   59.89   11.60
   7   7  -3    1.50    9.60
  10   2  -5   91.89   11.30
  10   4  -4   70.39    7.90
   5   1  -6  438.26   20.50
   7   0  -6  356.86   19.60
   7   5  -6   -4.30   10.90
   9   2  -6   70.59   13.10
   9   3  -6   27.50    8.60
   3   4  -5   55.69    7.70
   5   6  -5    1.10   10.50
   6   5  -6  965.50   31.00
   7   6  -5   37.20    9.40
   8  -2  -4  594.44   23.60
   8  -1  -5    8.50   11.70
   8   4  -6    3.90   10.40
  10  -1  -3    0.40    9.80
  10   0  -4   59.09   11.50
   5   4  -6  213.68   16.20
   6  -1  -5   47.10   11.20
   6   6  -5   44.70   12.40
   7   7  -2   -0.70    8.20
   8   1  -6   26.20   13.00
   9   5  -4   39.00    9.10
  10   4  -3    5.30    5.60
   4   5  -5    4.40    8.60
   5   2  -6    1.50    5.90
   5   3  -6    1.10    8.20
   6  -2  -4    1.70    9.00
   6   1  -6  598.94   25.40
   6   7  -3   40.50   10.80
   7  -2  -4  537.55   22.00
   7  -1  -5   33.60    9.80
   7   1  -6  127.29   15.30
   8   2  -6  308.07   20.30
   8   3  -6   60.49   13.40
   9   4  -5   26.10    7.90
  10   3  -4  285.17   15.00
   5   7  -3   47.90   10.60
   6   4  -6  718.93   26.70
   7   4  -6    1.00    7.00
   9  -1  -4   23.20   12.00
  10   1  -4   -1.70    8.50
  10   2  -4   29.40    9.80
   4   1  -5   23.60    8.40
   4   6  -4  465.25   20.10
   6   2  -6    8.70    9.40
   6   3  -6  187.88   15.80
   7   2  -6   96.49   14.40
   7   3  -6   18.10   10.80
   8   6  -3   13.30    8.30
   9   3  -5    2.00    9.70
   9   5  -3   -4.30    6.80
   3   5  -4  182.38   12.70
   7   5  -5   17.10   12.00
   7   6  -4   74.39   12.60
   8   0  -5   23.70   12.30
   9   2  -5   34.00   11.80
  10  -1  -2   68.69   11.10
  10   0  -3   -0.10    8.90
  10   3  -3  280.07   14.50
   4   4  -5  427.06   18.90
   6   5  -5   33.60   12.20
   8   4  -5   83.59   13.80
   8   6  -2  118.09   11.00
   9   4  -4   55.89   10.40
   3   6  -3    1.40    8.10
   4   2  -5    5.70    7.60
   4   3  -5   70.59   10.80
   5   6  -4   22.60   11.40
   6   6  -4   -1.80   10.60
   7   0  -5   52.59   12.10
   8   5  -4    1.70   10.20
   8   6  -1  127.79   10.90
   9   5  -2   37.30    6.50
  10   2  -3   21.20    8.60
   5   7  -2    2.30    9.80
   6   7  -1    5.40    9.40
   8  -2  -3   92.79   13.70
   8  -1  -4   38.10   12.60
   9   0  -4  100.09   14.80
  10   3  -2   80.99    9.00
   5  -1  -4  470.35   18.30
   5   4  -5    2.90    8.90
   7   4  -5  233.08   18.50
   7   6  -3   15.50   11.60
   8   2  -5  137.39   16.00
   8   3  -5   83.49   12.40
   9  -1  -3  535.75   23.80
   9   3  -4  269.37   18.20
  10  -1  -1  207.58   13.60
  10   3  -1    1.40    5.60
   3   4  -4  738.63   20.60
   6   4  -5  794.22   28.40
   7   1  -5   38.30   11.80
   9   1  -4    8.90   11.60
   9   4  -3   57.59   10.30
  10   0  -2  107.59   12.10
   4   5  -4   15.00    7.40
   4   6  -3  117.29   12.80
   5   2  -5  282.67   16.60
   5   3  -5   75.29   11.00
   6  -1  -4  200.18   14.90
   6   1  -5   86.39   10.80
   7  -1  -4   16.70   11.00
   7   3  -5   -6.60    9.30
   8   5  -3   35.30   11.00
   9   2  -4  334.67   19.30
  10  -1   0   32.70    9.90
  10   2  -2   40.50    8.00
   6   2  -5  137.99   13.60
   6   3  -5   63.09   11.20
   6   6  -3   -9.10   10.80
   7  -2  -3   66.59   12.50
   7   2  -5   10.60    7.50
   5   5  -4 1705.53   38.30
   5   6  -3  202.98   16.60
   6  -2  -3  134.69   12.60
   8   0  -4  143.99   14.60
   9   4  -2   50.89    9.40
  10   0  -1    8.30    8.50
  10   2  -1    5.20    7.20
   9   3  -3   43.00    9.30
  -8   4  -1  218.18   17.00
  -8   4   0  100.39   14.60
  -8   5   1  111.79   15.30
  -8   6  -3   27.00   10.60
  -8   6   1    0.60    8.10
  -8   7   0  216.78   15.70
  -7   2   1  340.57   19.30
  -7   4   3   12.70    8.50
  -7   5   3  100.39   15.20
  -6   7   3   13.20   12.50
  -5  10   0    5.20    7.70
  -3   5   4   -1.80   10.20
  -8   7  -1   32.90    9.60
  -7   7   2   13.10   10.70
  -7   8   1  169.08   14.30
  -7   9  -1   98.69    9.50
  -6   1   1  533.25   20.30
  -6   8   2  262.97   18.40
  -8   5  -2   -4.50    9.50
  -8   5   0    4.80   11.70
  -8   6   0   71.79   12.90
  -7   2  -1    2.10    9.90
  -7   2   0 1065.49   28.10
  -5   4   4    2.30    6.40
  -4   5   4   51.19    9.40
  -4  10   0   20.10    9.10
  -8   5  -1  139.29   15.00
  -8   6  -2   64.99   11.40
  -8   6  -1    7.70   10.30
  -7   6   2   65.29   13.70
  -7   9  -2  136.19   10.20
  -6   1   0  677.63   21.20
  -6   6   3  166.68   17.30
  -4   7   3   64.59   13.80
  -7   4   2   51.19   12.90
  -5   2   3  644.94   22.00
  -5   9   1  130.19   13.40
  -2   6   3  345.87   17.00
  -7   3   1  130.59   13.80
  -7   5   2  282.37   18.90
  -7   8   0   -0.10    6.10
  -6   5   3   83.99   13.50
  -6   9   0  271.77   16.00
  -5  10  -1   24.20    8.00
  -3   8   2   -3.10    9.70
  -3   9   1  205.08   14.70
  -6   7   2   33.00   11.40
  -5   6   3   29.10   11.70
  -4   8   2  175.88   16.30
  -4   9   1   31.00    8.30
  -7   3   0  594.44   23.40
  -7   8  -1    8.00    8.00
  -6   8   1    5.90    7.40
  -7   4   1    4.80   11.30
  -7   6   1   36.80   10.00
  -7   7  -5   18.50    8.40
  -5   5   3   14.90   10.00
  -4   6   3   20.10   10.90
  -2   5   3  112.39   11.50
  -7   3  -2   19.10   10.30
  -7   3  -1   17.50   10.60
  -7   5   1  852.21   29.20
  -7   6  -5  131.49   12.50
  -7   7   0   33.30    9.10
  -7   8  -3   75.79   10.10
  -7   8  -2  265.47   15.40
  -6   2   1  393.86   18.10
  -6   3   2   42.50    8.60
  -6   6   2   13.30   10.80
  -6   9  -1  146.89   12.50
  -5   4   3  245.98   15.60
  -4  10  -1  445.96   17.60
  -6   4   2    6.80    9.10
  -5   7   2  112.79   13.20
  -5  10  -2    3.00    5.70
  -4   3   3    7.80    7.20
  -3  10  -1   -2.30    8.20
  -2   7   2   27.40    9.90
  -7   4   0   70.79   11.10
  -7   6   0   15.60   10.10
  -7   7  -1    7.80    9.50
  -6   5   2  270.07   17.10
  -6   7   1    8.60   11.20
  -6   8   0    3.90    9.60
  -5   8   1    2.60   10.80
  -4   5   3   24.60    7.40
  -3   5   3    2.60    8.60
  -7   4  -3    4.20    9.70
  -7   4  -1   56.19   12.50
  -7   5   0   76.19   11.80
  -7   7  -4  175.38   13.30
  -6   9  -2   28.60    6.60
  -5  10  -3    6.80    6.60
  -4   7   2  549.15   24.00
  -3   7   2  111.69   13.40
  -7   4  -2   -0.20    9.80
  -7   5  -4    1.30    9.50
  -7   6  -4    7.70    9.80
  -7   6  -1   50.49   12.50
  -7   7  -2   10.00    9.70
  -6   9  -3  137.99   11.00
  -4   9   0   18.80   10.30
  -2   8   1    7.30    9.30
  -2   9   0  198.28   13.90
  -6   2  -1   28.60    9.10
  -6   9  -4   64.79    8.70
  -5   3   2   12.90    7.90
  -5   9  -1    0.70    8.80
  -5  10  -4   37.80    7.00
  -4   8   1    1.40    8.00
  -4  10  -2   -3.50    7.30
  -3   9   0   64.99   12.20
  -7   5  -3    5.50   10.30
  -7   5  -2  112.99   14.30
  -7   6  -3    6.60    9.90
  -6   2  -2  186.28   13.10
  -6   4   1  207.98   15.80
  -6   8  -1  128.69   13.80
  -5   5   2    7.80    8.60
  -3   8   1  160.48   13.20
  -6   7   0   15.40    8.70
  -6   8  -6   42.50    7.60
  -5   4   2    2.90    5.30
  -5   7   1    5.70    9.80
  -5   8   0  272.37   18.60
  -6   3   0  108.79   11.80
  -3  10  -2   25.30    9.10
  -2   6   2   -0.40    8.10
  -2  10  -2   65.79   10.10
  -6   6   0  225.98   17.80
  -6   8  -2  148.49   12.70
  -5   9  -2   97.19   11.80
  -3   6   2  102.19   10.80
  -6   4   0  138.79   13.50
  -6   8  -5  180.18   12.50
  -6   8  -3   97.59   11.80
  -5   6   1  504.95   22.70
  -4   3   2    4.70    5.90
  -4   5   2   87.69   11.00
  -6   3  -1  223.58   14.70
  -6   5  -6    1.20   10.80
  -6   5   0   25.20    8.60
  -6   7  -6   45.00    9.20
  -6   8  -4   34.20    9.30
  -4   4   2  250.67   13.80
  -6   6  -6    9.20   10.50
  -5   5   1   -1.30    7.90
  -5   7   0   -1.10    9.30
  -5   8  -1  624.24   25.10
  -5   9  -3  118.49   12.00
  -4  10  -4    1.30    7.30
  -3   7   1   24.50   10.50
  -3   9  -1  466.25   21.10
  -2   5   2  124.79   10.80
  -2   7   1  375.16   17.80
  -6   3  -3   32.20   10.10
  -6   4  -5   76.49   11.20
  -6   6  -1    8.00    8.20
  -6   7  -2   62.29    9.80
  -5   2   0  231.68   12.00
  -5   4   1  490.35   19.90
  -5   9  -6   -2.30    6.30
  -4  10  -6   20.20    6.40
  -4  10  -5   22.20    7.60
  -3  10  -3   -0.10    8.00
  -2   9  -1  133.49   13.10
  -6   5  -1  519.75   23.20
  -6   7  -3   18.00   10.70
  -5   9  -5   11.10    7.40
  -5   9  -4    1.80    5.50
  -4   9  -2   37.60   10.80
  -3   4   2  433.06   15.40
  -3   8   0  321.67   17.60
  -2   8   0   57.69   11.50
  -1  10  -3  194.58   13.60
  -6   6  -2   66.69   12.30
  -6   7  -4  294.97   16.70
  -5   7  -8    0.00    5.50
  -5   7  -8    0.00    3.80
  -5   8  -2  107.39   13.50
  -4   6   1  689.23   23.80
  -2  10  -3  354.26   16.60
  -6   4  -4   -0.70    9.50
  -6   4  -3  286.67   17.50
  -6   4  -2   94.79   11.20
  -6   5  -5   -2.00   10.00
  -6   6  -5   10.90    9.70
  -5   6  -8   55.39   10.40
  -6   5  -4  306.37   18.40
  -6   5  -3  153.58   14.90
  -6   6  -4   76.79   12.90
  -6   6  -3    4.30    8.30
  -5   7  -1   -2.80    7.40
  -4   7   0  111.19   13.50
  -4   8  -1  226.48   15.60
  -5   4   0    8.30    8.70
  -5   5   0    2.50    5.70
  -5   8  -3   -0.10    9.30
  -4   3   1    9.00    4.70
  -4   9  -3   93.89   12.50
  -3   9  -2    4.70    9.80
  -5   8  -6    7.60    8.40
  -3  10  -7   63.49    7.90
  -3  10  -5   26.50    8.50
  -2   6   1    4.40    8.10
  -5   7  -7  274.97   15.80
  -5   7  -2   10.50    9.70
  -5   8  -5  235.68   15.60
  -5   8  -4  250.87   15.70
  -4   9  -7    6.40    7.00
  -4   9  -4    8.50    8.60
  -3  10  -6   27.70    7.80
  -2   9  -2   56.29   11.70
  -2  10  -4    5.60    8.30
  -1   9  -2   32.60    9.90
  -5   2  -3   16.60    8.00
  -5   3  -1   -2.70    6.80
  -4   6   0   72.89   11.20
  -4   8  -2  260.37   17.90
  -3   5   1  478.95   18.00
  -1  10  -4    2.90    8.50
  -4   7  -1   -0.40    8.70
  -4   9  -6    9.00    7.40
  -4   9  -5   69.19    9.20
  -3   9  -3  494.15   22.20
  -2   7   0  624.64   22.30
  -2   8  -1   26.40   10.70
  -1   7   0  129.29   11.70
  -5   4  -1   97.89    9.70
  -5   5  -7   -2.90    9.20
  -5   6  -7  126.29   12.90
  -5   6  -2   80.59   12.70
  -5   7  -3   43.60    9.90
  -4   7  -9  117.79   10.20
  -2   5   1   -0.20    6.40
  -2  10  -5    9.60    8.00
  -1   8  -1   -0.90    8.90
  -5   3  -2    1.90    7.60
  -5   7  -5    5.10   10.20
  -5   7  -4    2.30    9.70
  -4   5   0   23.20    7.90
  -2  10  -8    6.80    6.10
  -5   3  -5  120.69   12.30
  -5   4  -6  491.95   20.50
  -4   6  -9   -0.20    8.30
  -4   8  -3   27.20    8.90
  -3   6   0   90.19   11.00
  -2  10  -7    1.20    6.80
  -1  10  -5  231.48   14.20
   0  10  -5  114.19   11.20
  -5   3  -3  130.99   11.70
  -5   6  -6    4.50   10.30
  -5   6  -3  159.08   14.90
  -3   8  -2   41.50    8.80
  -3   9  -4  103.09   13.10
  -2   9  -3  101.89   12.90
  -5   5  -6   -6.30    9.60
  -5   6  -4    8.40   10.90
  -4   7  -2   44.90    9.60
  -4   8  -7  224.08   15.10
  -4   8  -4  420.56   21.50
  -3   9  -8   18.40    6.30
  -1   9  -3  164.98   14.40
   0   9  -3  256.87   14.80
  -5   4  -5   65.39   12.40
  -5   4  -3  220.58   15.00
  -5   5  -5  405.86   21.00
  -5   5  -3   21.20    7.70
  -4   7  -8   33.80    9.90
  -4   8  -6   -0.10    9.30
  -4   8  -5  167.48   15.20
  -3   9  -7    1.00    7.10
  -3   9  -5  121.59   13.00
  -1  10  -6  152.78   12.60
  -5   4  -4    0.10    8.80
  -3   5   0 1004.70   25.40
  -3   7 -10   28.70    8.20
  -3   9  -6   15.70    8.70
  -2   8  -2    7.60   10.00
  -1  10  -8   74.79    9.00
   0  10  -6  207.98   13.40
  -4   7  -3   10.20    9.50
  -3   8  -9    4.70    7.40
  -3   8  -3   32.50   10.60
  -2   7  -1  548.95   21.90
  -1   6   0  201.48   12.40
   0   8  -2   -2.30    8.50
  -4   3  -1    5.00    4.70
  -4   6  -8   64.39   11.60
  -4   6  -2  226.78   16.00
  -2   9  -9    3.70    6.20
  -1   8  -2   38.90   10.70
   1  10  -7    1.20    8.40
  -4   7  -7   25.30    8.60
  -4   7  -4  310.87   19.20
  -3   6 -10   89.99   10.50
  -3   6  -1  481.15   20.10
  -3   7  -2   -4.60    8.60
  -1   7  -1   -0.30    8.70
   0  10  -8   32.20    7.90
   0  10  -7    3.10    7.50
  -4   5  -8   36.70   11.00
  -4   7  -6   59.89   12.60
  -4   7  -5  209.58   17.00
  -3   5 -10   -0.10    8.50
  -3   8  -4   11.00   10.30
  -2   9  -5  182.98   14.30
  -1   9  -4  132.49   12.60
   0   9  -4   11.30    9.90
   1  10  -8  108.39    9.60
  -4   5  -2    1.40    7.80
  -4   6  -3  338.07   19.10
  -3   8  -8    5.10    6.70
  -2   9  -8  165.88   12.70
  -2   9  -6   47.10   10.60
  -1   9 -10   15.50    6.30
  -4   6  -7   32.30   11.40
  -3   8  -7  270.37   17.40
  -3   8  -5   23.90   11.00
  -2   8 -10   11.40    7.20
  -2   9  -7    7.90    8.40
  -4   4  -2  429.36   17.10
  -4   6  -4   68.29   11.70
  -3   5  -1  151.28   11.70
  -3   8  -6   89.49   11.50
  -4   2  -4  229.78   12.80
  -4   4  -7    5.20   10.10
  -4   5  -7    9.10   10.70
  -4   5  -3   -6.70    7.80
  -4   6  -6   24.60    9.60
  -4   6  -5  173.28   15.80
  -2   6 -11   15.50    8.10
  -1   8 -11    4.70    6.10
  -1   8  -3   33.70   11.40
  -4   3  -3  283.27   14.30
  -2   8  -4  540.15   24.10
  -1   9  -9   70.79    9.40
   0   9  -5   58.29   11.70
   1   9  -5  273.57   16.00
  -4   5  -6   29.80   11.70
  -4   5  -4  303.77   17.80
  -3   4  -1   -3.30    5.30
  -3   6  -9   23.30   10.20
  -3   7  -8  409.86   20.80
  -3   7  -4  395.26   20.60
  -2   5 -11    6.60    8.80
  -2   8  -9    3.60    8.20
  -1   9  -8   48.70    9.80
  -1   9  -6   16.10    8.10
   0   8  -3   57.29    9.60
  -4   3  -5   55.39   10.50
  -4   3  -4    7.10    8.00
  -4   4  -6  456.15   19.90
  -4   4  -4   53.39   10.10
  -1   6  -1  654.83   20.40
  -1   7  -2   54.69   10.60
  -1   9  -7   11.60    7.60
   0   9 -10   -1.60    6.40
  -4   4  -5  878.21   26.70
  -3   4  -9  327.27   18.20
  -3   5  -9   -4.30    9.90
  -3   6  -3   10.20    7.90
  -3   7  -7  114.69   12.60
  -3   7  -6    0.30   10.20
  -3   7  -5    3.60   10.10
  -2   8  -8   -3.30    8.60
  -2   8  -5   22.60    8.70
   0   7  -2  127.99   11.90
   2   9  -6    9.00    9.90
  -3   5  -2 1402.76   30.00
  -2   5  -1    9.80    6.80
  -2   7  -3  279.87   16.00
  -2   8  -7   29.80   10.80
  -2   8  -6  313.17   19.50
   0   9  -6  354.06   18.00
  -1   8 -10  279.67   15.50
   0   9  -9   38.00    9.00
   1   9  -6  150.28   13.90
   0   9  -8   29.30    8.00
   1   9 -10  103.49   10.40
  -3   4  -2  286.47   13.00
  -3   5  -8   31.50   11.80
  -3   6  -7    3.70   10.80
  -2   6 -10   -2.80    9.00
  -2   7  -9    0.70    9.80
  -2   7  -4  512.05   22.10
  -1   8  -5  193.28   16.00
   0   8 -11   20.50    7.30
   0   8  -4    4.80    6.70
   1   8  -4    8.00    9.50
   1   9  -7   81.69   11.80
   2   9  -7   31.60    9.60
   3   9  -8   28.90    8.60
  -3   3  -8   24.40   10.40
  -3   6  -6    8.30   10.90
  -3   6  -5  176.08   14.10
  -1   8  -9  180.88   14.60
   1   9  -8   15.90    9.10
   2   9 -10   84.79    9.80
   3   9  -9   90.09    9.80
  -3   4  -8  424.76   20.60
  -2   5 -10   30.40   10.50
  -1   8  -6   16.80   10.40
   2   9  -9  169.78   12.70
   2   9  -8  131.99   12.20
  -3   5  -4   84.39   10.80
  -2   4 -10    0.10   11.20
  -2   6  -3  106.89   11.20
  -2   7  -5  531.65   22.20
  -1   8  -8   35.70    9.00
  -1   8  -7   -1.60    9.60
  -3   4  -3   10.90    7.20
  -2   5  -2  551.14   17.80
  -2   7  -7   41.90    9.80
  -2   7  -6   34.10    8.40
  -1   7 -10   88.79   12.00
   0   7  -3  171.98   13.40
   0   8 -10   -3.90    7.20
   0   8  -5   56.89   12.00
   2   8 -12    7.40    5.70
  -3   3  -7  276.37   16.30
  -3   4  -7    7.30    9.40
  -3   5  -6  235.68   15.80
  -3   5  -5   39.80    8.10
  -1   7  -4  152.28   13.70
   1   7  -3    5.80    8.40
   1   8 -11   85.69    9.30
   2   8  -5    7.40    8.90
  -3   2  -6  164.38   12.30
  -3   4  -4    5.90    6.90
  -2   6  -4   11.80    7.60
   0   6 -12   89.69   10.40
   0   6  -2  387.16   15.70
   0   8  -6   40.10   11.70
   1   8  -5   27.90    8.60
  -3   4  -6   86.19   12.20
  -2   6  -8   29.60   10.90
  -1   5 -11    1.90    8.80
   0   7 -11   30.10    8.90
   0   8  -9  128.09   12.10
   1   6  -2    3.70    6.80
  -3   2  -5   40.70    8.20
  -3   3  -6  199.38   14.00
  -3   3  -4    8.90    6.90
  -2   5  -9   39.30   12.20
  -1   7  -9   31.30    8.70
  -1   7  -5   13.00    9.90
   0   8  -8  206.38   15.00
   0   8  -7  122.19   12.80
   1   7 -12    7.40    5.70
  -3   3  -5   30.50    8.30
  -2   5  -3  862.81   22.50
  -2   6  -7   88.29   12.40
  -2   6  -6  116.99   12.90
  -1   4 -11  280.17   16.20
  -1   6 -10    6.70    9.80
  -1   6  -3  516.55   18.50
   0   7  -4   23.20    9.30
   1   5 -13    4.70    7.90
   1   8  -6   -8.20    8.30
   2   8 -11   66.19    9.40
   3   8  -6   95.39   11.00
  -1   5  -2   40.10    7.20
  -1   7  -8   24.60    7.90
  -1   7  -6   18.10    9.90
   2   8  -6   27.90   10.60
   4   8 -11    6.90    6.20
   0   7 -10   42.50   10.30
   1   8  -9    6.90    8.90
   3   8 -11   15.70    7.30
   1   8  -8   39.60    9.20
  -2   2  -6  208.08   15.00
  -2   4  -8  543.95   25.50
  -1   6 -10    5.70   10.90
   0   7 -11   24.00   10.50
   2   6 -12    5.20    9.80
  -4   6  -4   62.19   12.10
  -4   7  -3   -0.60    9.60
  -3   3  -5   29.90    9.20
  -3   4  -6   78.09   12.30
  -3   6  -7    2.00   10.30
  -3   7  -7  126.39   15.30
  -3   9  -5  114.89   12.90
  -2   3  -7   82.29   12.50
  -2  10  -6   -0.10    7.80
  -1   7 -10   98.89   11.90
   2   7 -12   -3.30    7.60
   3   5 -12    0.50   10.60
  -4   5  -3   -0.20    6.90
  -4   5  -2   -4.80    7.80
  -4   6  -3  362.16   18.70
  -3   9  -4  103.19   12.90
  -1  10  -8   22.40    8.10
   0   1  -7   -0.10    8.30
   1   1  -8   93.89   11.80
  -3   8  -6  104.39   13.90
  -1   9  -9   73.49   11.20
   0   9 -10   -2.90    6.90
   1   3 -10  184.48   15.30
   1   5 -11  433.16   23.60
  -3   3  -4    6.00    8.00
  -3   5  -6  242.08   17.90
  -2   8  -8   -1.40   10.40
  -2  10  -5    1.10    8.20
  -1   2  -7  236.08   14.90
  -1   3  -8   72.09   12.80
   0  10  -9    3.10    6.40
   1   8 -11  117.89   12.20
   2   4 -11   -2.10   12.20
   3   6 -12  141.99   13.30
   3   7 -12    3.40    7.70
  -2   2  -5  523.05   19.30
  -2   6  -8   33.20   13.10
  -2   9  -7   -2.00    9.30
   0   2  -8   61.79   11.90
   0   3  -9    3.70    7.30
   4   6 -12   37.70   10.40
  -3   6  -6    2.80    9.30
  -2   4  -7   -4.00    9.90
  -1   5  -9  100.39   12.70
  -1   8  -9  178.18   16.00
   0   5 -10  164.98   16.10
   1   7 -11   -3.40   10.80
  -3   3  -3   57.19    8.70
  -2   3  -6  151.98   12.10
  -1   6  -9   37.00   13.30
  -1  10  -7   20.90    8.80
   0   8 -10   13.10    7.40
  -1   7  -9   21.20    9.90
   0   6 -10   -5.10    8.70
   0   7 -10   40.60   12.50
   2   3 -10   13.40   12.10
  -3   4  -4    3.00    7.70
  -3   7  -5   -3.40   10.80
  -3   8  -4    3.40   10.00
  -2   5  -7  866.31   31.00
  -2   8  -7   27.50   12.40
  -2   9  -6   67.29   12.80
  -1   9  -8   46.60   11.30
   1   4 -10   15.50   10.20
   1   9 -10   96.59   10.60
   2   5 -11  341.07   21.70
   3   4 -11  330.47   20.30
  -1   2  -6   38.60    9.20
   0   4  -9  429.56   23.10
   0   9  -9   50.69   10.30
   1  10  -9  103.69    9.80
   2   8 -11   82.09    9.90
  -1   3  -7    7.80    6.80
  -1  10  -6  178.38   13.60
   2   6 -11   31.90   12.90
  -2   3  -5  178.88   12.50
  -2   4  -6   73.79    9.60
  -2   9  -5  201.98   16.00
  -1   5  -8  466.45   24.00
   1   3  -9    8.40   10.40
  -3   6  -4   38.90   10.60
   0   2  -7  238.08   13.60
   1   2  -8  517.75   20.90
   1   8 -10   43.80   10.70
   3   3 -10  133.79   17.10
   3   5 -11  200.18   18.00
  -1  10  -5  239.68   14.80
   0   5  -9 1085.09   34.30
   0   8  -9  146.19   15.70
   2   9 -10   75.29   10.00
  -3   5  -3 1008.30   26.50
  -3   7  -2    6.80    8.80
  -2   5  -6   15.00    7.20
  -2   9  -4    6.00   10.20
   0   6  -9   37.70   13.20
   1   7 -10    1.20    8.10
   2   4 -10   -5.10   12.00
   2  10  -9   13.70    6.60
   3   6 -11   61.29   12.80
   3   7 -11   -1.20    9.30
   4   8 -11    0.70    6.80
  -3   6  -3    1.80    6.80
  -2   6  -6  136.19   15.20
  -2   7  -6   26.50   10.40
  -2   9  -3   40.70   10.40
  -1   4  -7  732.03   25.50
  -1  10  -4   -3.50    8.40
   0   9  -8   51.49   11.50
   4   5 -11   32.20   11.90
  -3   6  -2  535.75   19.30
  -2   3  -4   87.19    8.10
  -2   4  -5   12.90    8.60
  -2   8  -5   24.60   12.20
   1   9  -9  313.37   16.50
   1  10  -8  125.89   10.60
  -1   8  -7    2.80   11.50
  -1   9  -6   11.90   10.40
   2   8 -10  101.79   13.00
   3   9 -10    6.40    7.50
   4   6 -11  341.77   18.90
   4   7 -11    2.30    8.70
  -1   5  -7   84.79   12.40
   2   5 -10   90.19   13.40
   5   6 -11   59.79   12.20
   5   7 -11   16.80    8.10
  -2   5  -5 1852.11   37.80
  -2   8  -4  587.04   23.90
  -1   6  -7  732.13   28.70
  -1   7  -7  432.86   23.70
   0   8  -8  267.07   19.00
   0  10  -6  192.38   13.00
   1   8  -9   23.30   10.90
   2   7 -10   -2.50   11.00
   3   4 -10   -3.40   11.20
   4   9 -10  104.79    9.40
  -2   6  -5  602.14   23.10
   0   5  -8  362.56   20.80
   1   3  -8    3.70    9.50
   1   5  -9  175.38   17.60
   2   2  -8   -0.90    8.70
  -2   4  -4   19.20    6.20
  -1   4  -6  775.42   24.60
  -1   9  -5  129.59   14.40
   0   6  -8  446.46   23.50
   0   7  -8   -1.90   10.40
   0   9  -7  214.28   17.00
   1   2  -7  230.28   13.20
   1   6  -9   41.00   13.00
   1   7  -9   48.80   13.40
   2   9  -9  208.08   14.40
   2  10  -8   78.29    8.80
   3   8 -10  133.99   13.00
  -2   8  -3    1.40    9.50
  -1   8  -6   16.30   11.60
   0  10  -5  163.58   13.10
   1   9  -8   25.50    9.90
  -2   5  -4   75.19   10.40
  -2   7  -4  439.96   19.50
  -2   8  -2    2.50    8.40
   2   4  -9   65.29   13.20
   4   4 -10   84.59   13.80
  -1   7  -6   18.30   10.60
  -1   9  -4  183.38   15.30
   0   4  -7  113.19   12.20
   0  10  -4   -4.50    8.50
   3   3  -9  371.36   19.10
   3   7 -10    6.60   10.30
   3  10  -8   12.70    7.20
   4   8 -10   20.20    8.20
  -1   6  -6   69.99   11.40
   0   8  -7  109.59   14.00
   0  10  -3   36.00    9.90
   1   4  -8    3.10   10.00
   1  10  -6   47.40    9.70
   2   8  -9    4.10    9.60
   3   9  -9  104.89   10.70
   5   4 -10  333.17   19.40
   5   8 -10   -0.60    7.10
  -2   7  -3  252.07   15.60
  -1   9  -3  166.28   14.00
   1   8  -8   47.00   12.40
   2  10  -7  163.88   12.40
   4  10  -8   -1.30    4.60
   0   5  -7   71.79   11.10
   0   7  -7   32.30   11.90
   2   7  -9   10.40   10.30
   2   9  -8  130.59   12.90
   3   2  -8  473.05   18.00
   4   5 -10    1.40   11.10
   4   9  -9    9.30    7.30
   5   9  -9    5.60    6.10
  -2   6  -3   72.59   10.10
  -2   7  -2    2.30    8.20
  -1   4  -5    0.00    4.00
   1   5  -8  137.09   14.30
   1   7  -8   11.60   10.50
   1   9  -7   70.89   10.50
   2   3  -8   37.30    9.80
   4   6 -10   19.20   11.40
   6   7 -10    1.30    7.40
  -1   7  -5    2.90   10.00
   1   6  -8  303.77   19.90
   1  10  -5  225.28   14.30
   3   4  -9   63.79   12.80
   3   8  -9   -4.30    8.20
   3  10  -7  136.19   11.20
   4   3  -9   21.40   10.40
   5   5 -10   -3.60   10.60
   6   5 -10    7.20    9.50
  -1   5  -5  385.86   17.60
  -1   8  -4   87.29   12.80
   0   8  -6   39.40   11.30
   0   9  -5   52.39    9.60
   2   2  -7  154.88   11.00
   5   6 -10    5.50    9.20
   6   6 -10   27.50    9.20
  -1   6  -5  465.45   19.30
   1  10  -4   21.70    9.20
   3   9  -8   25.70    8.70
   4  10  -7   86.19    8.60
   1   8  -7   29.70   11.20
   1   9  -6  172.28   15.00
   2   8  -8    5.70    7.60
   3   5  -9  174.68   16.50
   3   7  -9   -2.00   10.10
   4   8  -9    1.30    8.10
  -2   6  -1  315.47   13.10
  -1   8  -3   39.80   10.20
   0   7  -6  110.19   13.00
   0   9  -4   29.40   10.40
   1   4  -7   27.30    9.00
   1  10  -3   61.09    9.60
   2   9  -7   44.90   10.20
   3   6  -9   22.80   12.00
  -1   4  -4   18.30    6.70
  -1   7  -4  165.48   12.20
   0   5  -6   89.89   10.20
   0   6  -6   59.89   10.20
   2   7  -8    6.50    9.60
   2  10  -5   21.50    8.80
   3  10  -6  199.08   12.50
   4   4  -9  163.88   15.20
   4   9  -8  101.39   10.40
   5   8  -9   11.70    7.70
  -1   8  -2   31.70    9.00
   1   7  -7   85.29   12.80
   2   5  -8  383.46   20.00
   3   3  -8  164.08   13.20
   5   9  -8   14.40    6.90
   7   7  -9   -0.30    6.40
  -1   5  -4    7.50    6.70
   1   5  -7  170.18   12.60
   2   6  -8  237.58   16.20
   3   8  -8    3.20    8.90
   4   7  -9   70.29   10.30
   4  10  -6  146.89   10.40
   0   9  -2   45.10    9.20
   2  10  -4  174.68   12.50
   3   9  -7   76.79   10.80
   4   5  -9  173.78   16.10
  -1   7  -3  383.46   16.20
   1   3  -6  195.98   11.40
   1   8  -6   -4.70    5.70
   2   3  -7  422.56   16.50
   2   8  -7  116.19   13.70
   2   9  -6   14.30    9.30
   2  10  -3  287.97   13.90
   2  10  -2    6.30    6.80
   5   4  -9   22.80   10.60
   6   7  -9  288.87   15.20
   7   6  -9    1.40    7.30
   0   4  -5  178.98   10.80
   0   7  -5   35.20    8.60
   0   8  -4   -2.30    8.70
   3   2  -7  329.47   13.90
   3   4  -8   -0.30    9.20
   4   8  -8    5.30    8.20
   6   4  -9  355.46   17.70
   6   9  -7   14.20    6.00
   7   5  -9  156.38   12.20
   1   9  -4   12.20    9.00
   3   7  -8  296.17   17.50
   3  10  -4   44.10    8.50
   4   9  -7   23.30    7.90
   5   5  -9    3.70    9.70
   5   6  -9    1.40    6.80
   6   6  -9   87.59   11.00
  -1   7  -2   42.40    8.80
   0   5  -5  478.15   17.60
   0   6  -5   96.19    9.50
   1   7  -6   52.39   10.40
   2   7  -7   28.80   10.60
   3   6  -8   95.79   12.90
   3  10  -2   -2.10    6.80
   4   3  -8  237.18   14.70
   5   8  -8   -0.60    7.40
   5   9  -7   33.20    6.50
   6   5  -9   54.99   11.10
   6   8  -8   26.80    7.90
   1   4  -6    6.70    6.80
   2   9  -5   42.30   10.30
   3   9  -6   -1.40    7.50
   3  10  -3   56.29    8.20
   4  10  -4    0.40    6.00
   4  10  -3   30.50    7.20
  -1   7  -1    1.70    6.80
   0   8  -3   69.49   11.00
   1   5  -6   27.30    7.60
   1   6  -6  491.35   20.40
   1   8  -5   31.60    8.60
   1   9  -3    2.60    8.70
   2   5  -7  279.77   16.20
   2   6  -7  115.69   12.70
   3   8  -7    8.60    7.10
   4   7  -8    2.80    8.10
   8   6  -8   -1.20    6.40
   2   8  -6   30.50    7.70
   6   9  -6   17.80    6.10
   7   7  -8    2.30    6.90
   7   8  -7  130.69    9.30
  -1   6  -2    2.70    6.40
   1   9  -2    4.70    8.00
   4   4  -8    1.70    8.40
   4   6  -8   98.89   13.10
   4   9  -6    6.00    7.30
   5   3  -8   45.60   10.30
   5   7  -8   32.90    9.80
   0   8  -2    2.30    8.20
   1   9  -1   -2.60    7.60
   3   7  -7  225.68   16.40
   4   8  -7    2.50    8.20
   5   9  -6   43.60    6.80
   8   5  -8   25.80    8.60
   8   7  -7   92.19    8.00
   0   6  -4  241.98   13.00
   1   7  -5  123.49   12.40
   3   9  -5   82.29    9.90
   5   8  -7   65.39    9.90
   6   3  -8  346.37   17.60
   6   8  -7   38.50    8.30
   0   5  -4  116.99    9.40
   0   7  -3  165.98   12.30
   2   7  -6   22.80    7.80
   3   8  -6  107.79   12.60
   6   9  -5   66.69    7.90
   7   6  -8   24.70    8.00
  -1   6  -1  454.25   14.80
   2   8  -5    7.40    8.80
   2   9  -3   -2.30    8.90
   3   6  -7   75.69   11.10
   4   9  -5   10.50    8.00
   5   4  -8   29.30   10.10
   5   5  -8   87.59   12.40
   1   6  -5  101.59    9.30
   2   6  -6  201.48   14.50
   3   5  -7  119.49   12.40
   3   9  -4    2.80    8.30
   4   7  -7   60.29   10.50
   5   9  -5   18.90    7.40
   6   4  -8   46.60   10.40
   7   5  -8  121.19   11.80
   7   8  -6  298.77   13.40
   1   5  -5  259.97   13.40
   1   8  -3   28.30    9.20
   2   4  -6    5.90    6.20
   2   9  -2    9.40    8.70
   4   8  -6   31.50    9.60
   6   9  -4   42.10    7.00
   0   7  -2  118.69   10.70
   1   7  -4  403.16   18.20
   2   5  -6   24.70    6.30
   2   9  -1   56.49    9.10
   4   9  -4   11.70    7.90
   5   7  -7   29.60    9.50
   6   9  -3   16.30    5.50
   8   6  -7    1.20    7.10
   2   8  -4  106.89   12.50
   3   7  -6   12.70    8.40
   3   8  -5   48.40   10.10
   3   9  -3    9.30    8.20
   4   3  -7  195.68   13.00
   4   6  -7   -0.10    9.00
   5   8  -6   17.80    8.50
   5   9  -4   19.70    7.60
   6   7  -7    4.70    8.30
   6   8  -6   91.29    9.10
   1   8  -2    1.40    7.70
   2   7  -5   52.19    8.80
   3   9   0  208.38   11.60
   7   8  -5   67.59    8.10
   0   5  -3  636.04   17.20
   3   9  -2    6.90    7.80
   3   9  -1   -2.10    7.10
   4   4  -7  263.67   15.50
   5   9  -3   20.60    7.60
   5   9  -1   17.40    6.00
   1   6  -4    5.10    6.90
   1   8  -1   28.10    9.00
   3   6  -6   27.10    8.50
   4   8  -5  180.28   14.20
   5   6  -7  100.59   12.70
   5   9  -2  392.06   15.10
   7   6  -7    9.50    8.00
   8   5  -7   58.19    9.30
   2   6  -5  495.75   19.60
   4   7  -6  229.28   15.10
   4   9  -2    4.80    5.80
   5   3  -7  934.61   25.30
   6   8  -5   50.89    9.10
   7   7  -6   47.50    9.10
   8   4  -7   66.59    9.80
   8   7  -5   12.00    5.80
   0   7   0   77.89    8.80
   3   5  -6    4.90    7.70
   3   8  -4    8.60    9.40
   5   8  -5   35.90    9.60
   7   8  -4   82.59    7.50
   2   7  -4  324.07   17.10
   3   7  -5    7.30    8.60
   5   4  -7   36.60    9.50
   5   7  -6  107.29   11.40
   6   7  -6   16.50    8.70
   7   5  -7   26.30    9.60
   8   6  -6    5.10    7.10
   2   5  -5  279.77   13.90
   2   8  -2   76.89   11.60
   6   3  -7   62.79   10.50
   6   5  -7   98.79   10.70
   7   3  -7   20.90    9.20
   7   4  -7  466.45   19.20
   7   8  -3    9.40    6.00
   7   8  -2   49.60    6.50
   9   4  -6   12.90    7.80
   2   4  -5   -1.10    4.60
   4   6  -6   94.39   10.20
   4   8  -4   22.70    7.00
   6   4  -7  201.98   14.70
   6   8  -4  200.38   13.50
   8   7  -4   44.80    7.40
   0   6  -1  482.55   16.00
   1   6  -3  295.77   14.60
   1   7  -2   22.70    7.20
   4   7  -5   79.09   12.10
   5   8  -4   12.50    8.80
   7   7  -5   11.10    8.20
   2   8  -1   45.30   10.20
   2   8   1  108.29   11.90
   3   6  -5  172.58   13.30
   4   5  -6  130.49   12.50
   5   6  -6   57.49   11.10
   7   6  -6   52.79    9.10
   8   5  -6  222.48   14.30
   9   5  -5  160.68   10.60
   2   6  -4   39.20    8.50
   2   7  -3  187.58   14.00
   2   8   0   62.09   10.10
   3   7  -4   62.79   11.00
   4   3  -6    0.50    7.30
   4   8  -3  226.48   16.40
   5   7  -5  400.86   20.70
   6   6  -6  210.78   16.20
   6   7  -5    8.90    9.00
   6   8  -3  218.58   13.10
   8   7  -3   45.10    6.90
   5   0  -3    2.70    5.50
   5   2  -4  331.67   18.50
   5   5  -4 1692.83   38.00
   6   6  -3    2.40   11.20
   7   6  -2   80.79   13.70
   8  -1   0   33.30   12.90
   9   1   2   84.19   12.00
   9   2   0   -4.40   10.00
   9   3   0   -8.80    6.50
   9   3   1    3.70    8.40
   4   3  -4   55.79   10.30
   6   3  -4    2.30    7.30
   7   1  -3    8.10    8.10
   8   5  -1    0.60    9.20
   9   2   1   78.89   12.40
   9   2   2   -3.70    6.40
   5   4  -4   11.50   10.30
   6   7  -1   -1.20   12.30
   7  -1  -1   48.80   13.00
   8  -1   4    0.60   11.20
   5   7  -2   -2.30   11.00
   7  -2   1    2.10   12.40
   7   0  -2   10.40    8.50
   7   2  -3  314.27   21.60
   7   4  -3   59.19   15.10
   8  -1   1  233.18   19.80
   8   3  -2   -0.30   11.30
   8   5   0    7.30    8.60
   8   5   1   15.10    8.10
   6  -2   0  712.93   25.90
   6   1  -3   68.69   12.00
   7   3  -3    4.40   12.00
   7   6  -1  148.69   14.60
   8  -1   2  191.08   18.10
   8  -1   3    2.30   11.60
   6   5  -3  410.06   23.40
   8   4  -1    9.90   10.80
   5   1  -3 1472.15   33.90
   6   6  -2   64.09   14.60
   7  -2   2    7.60   12.70
   7   6   2   64.69   10.30
   8   4   3    0.40    6.40
   6  -1  -1  555.84   24.20
   6   0  -2  150.28   14.10
   6   2  -3  238.78   17.70
   6   7   1    0.20    9.00
   7  -2   3   96.59   15.10
   7  -1   0    5.20   11.80
   7   1  -2    7.40    9.40
   8   0   4  107.39   14.00
   8   3  -1  374.46   22.10
   8   3   4   -2.00    6.80
   8   4   0  107.29   14.00
   6   3  -3   31.30   11.90
   7   0  -1  106.09   15.70
   8   1   0   39.40   14.90
   8   4   1   89.89   12.50
   5   0  -2   51.59   10.20
   5   2  -3  537.55   22.40
   5   7  -1   31.40   12.70
   7   2  -2  231.08   19.70
   7   3  -2  187.28   19.30
   7   5  -1   92.49   15.20
   8   0   2  296.97   22.00
   8   0   3  172.68   17.60
   8   1   4  160.78   15.60
   8   3   0  193.48   18.70
   6  -2   1   33.70    9.90
   8   1   1    0.80   13.20
   8   2   0   -8.00    8.90
   5   3  -3  189.98   15.50
   5   4  -3   68.59   11.10
   5   6  -2   43.50   14.30
   6   1  -2   82.59   12.80
   6   5  -2   63.79   14.40
   6   6  -1  123.79   16.50
   7  -1   1 1271.17   38.40
   8   1   2    5.70   13.10
   8   2   1   23.90   12.70
   8   3   2  212.78   17.00
   4   4  -3  228.28   15.10
   7   0   0  105.09   17.00
   7   1  -1   11.60    9.50
   7   4  -1   -9.10   11.50
   7   5   0   28.70   12.20
   8   2   3   16.50    9.00
   4   7  -1    0.00   11.10
   5   7   0    3.50   12.00
   6   0  -1   15.50   11.40
   7  -1   2  102.99   17.00
   7  -1   5    9.70   13.50
   7   5   3   15.30    9.10
   4   6  -2  281.27   18.50
   6  -2   2  177.68   17.20
   6   2  -2   40.80   11.30
   6   4  -2   53.39   13.80
   6   6   0   -1.20   11.40
   7   0   6  122.09   14.20
   7   2  -1    5.90    9.80
   7   3  -1    7.30   12.20
   7   5   1    0.80   10.40
   7   5   2   21.80   10.20
   5  -2   1 1142.19   29.60
   5   1  -2  613.24   22.50
   6   3  -2   97.59   12.70
   7  -1   4   49.40   15.40
   7   2   6    2.00    8.90
   5   7   1    9.10   11.10
   5   7   3  102.89   12.70
   7   1   0    8.90   12.40
   7   1   6    8.10   10.30
   5   6  -1   -1.40   12.70
   5   7   2  156.58   14.80
   6  -2   3 1538.55   38.70
   7   2   0    1.50   11.70
   7   3   0    1.10   11.80
   7   3   5    9.10    9.50
   7   4   4   95.69   10.30
   5  -1   0  762.62   24.80
   5   0  -1   11.40    9.40
   5   2  -2  131.09   13.70
   6  -2   4  250.27   19.70
   6  -1   1   88.89   14.60
   6   1  -1   12.90    8.10
   7   0   5  444.66   23.80
   7   4   1  118.99   14.20
   7   4   3  299.27   19.20
   4   5  -2   94.29   13.30
   4   7   0   13.40   12.00
   5   3  -2   33.90   11.20
   6   0   0   28.90   11.40
   6   4  -1   51.69   14.10
   6   5   5  247.38   14.50
   7   0   4   15.60   14.10
   7   1   1   -3.70   12.10
   7   4   2   10.30    8.70
   6   3  -1   54.59   13.00
   6   5   0   49.20   12.20
   7   0   3   94.99   14.50
   7   1   5   51.69   13.60
   7   2   1    7.20   13.10
   7   3   1   67.99   12.20
   7   3   4    7.10   10.10
   3   5  -2  572.34   20.30
   5  -2   2  597.54   23.00
   5   6   0  108.79   16.70
   6   3   7    0.20    7.40
   7   1   2  138.99   18.20
   7   3   2  345.17   23.70
   4   4  -2  289.87   17.20
   5   5  -1  509.85   25.30
   6  -1   2   43.30   12.60
   6   4   6   67.79    9.70
   6   5   1   22.20   12.90
   7   1   3    0.80   12.30
   7   2   2  467.65   27.20
   7   2   4   12.10   12.90
   4   7   1   24.40   13.10
   5   1  -1   93.19   11.90
   6  -1   6   27.10   13.90
   6   0   7    5.20   11.90
   6   1   0   25.30   11.40
   6   4   0   33.20   12.60
   5   6   1    0.30   12.40
   6   5   2    1.80    8.90
   3   6  -1   42.70   11.50
   4   7   2    7.80   12.10
   4   7   4   74.99   11.50
   5  -1   1  347.07   18.50
   5   0   0   10.70    8.80
   6  -1   3 1077.09   35.00
   6  -1   5   10.20   13.30
   6   1   7  243.08   18.00
   6   2   0  846.12   31.00
   6   3   0    2.80    7.80
   4   7   3   -4.70   10.90
   5  -2   3   17.30   11.40
   5   6   2    0.50   11.20
   6  -1   4   34.20   14.40
   6   3   6    5.50   10.00
   6   4   1   48.60   13.30
   6   4   5    1.00    6.90
   4   5  -1  656.23   26.10
   4   6   0  599.34   27.00
   5   5   6    9.10    8.80
   6   0   6    0.00   13.20
   6   1   1   37.10   12.40
   5   3   8  132.39   12.40
   6   2   1  172.38   17.60
   6   3   1  104.49   15.80
   6   4   3   56.79   14.30
   6   4   4   67.09   11.60
   3   7   1    1.60   11.40
   5  -2   4   11.00   12.10
   5   4   7  380.26   18.30
   6   2   6    7.60    9.20
   6   3   5  929.81   33.30
   4   4  -1    3.80    9.80
   5  -2   5  192.48   17.70
   5   4   0   17.70   11.70
   6   0   4  706.43   31.00
   6   0   5  254.87   20.10
   6   1   2   46.70   13.90
   3   5  -1   72.59   11.50
   5  -1   2   15.90    8.40
   5   5   5   10.90   10.40
   6   2   2   86.09   15.30
   6   2   5  105.79   17.10
   6   3   3   -4.40   12.70
   6   3   4   87.59   13.90
   3   7   2   22.80   12.70
   3   7   5    6.90   10.10
   5   0   1  172.18   13.40
   5   0   8  112.59   16.20
   5   3   0   34.90    9.10
   5   5   4   66.59   14.10
   6   1   4  455.45   26.80
   6   2   4   31.40   14.30
   3   7   3  113.79   15.50
   3   7   4    3.50   10.70
   4   5   0  891.21   30.60
   5  -1   7  373.86   23.70
   5   1   8  130.59   15.60
   5   5   3   24.20   13.20
   4   3   9  286.37   15.70
   4   5   7   75.19   12.00
   4   6   2   -5.80   12.20
   5  -1   3  729.53   27.00
   5   3   7   23.50   11.30
   5   4   1    5.00    9.40
   5   4   6   -0.90    7.40
   4   6   3    6.20   11.80
   5   1   1  161.38   15.60
   4  -1   9  121.39   16.90
   5  -1   4  195.38   17.90
   5  -1   6  487.25   26.50
   5   2   1  129.89   14.10
   5   4   2    2.60   10.80
   5   4   5   52.69   14.00
   2   6   0   12.50   10.20
   2   7   6   80.69   11.90
   5  -1   5   14.70   13.60
   5   0   7  122.79   18.00
   5   2   7   83.19   15.20
   5   4   3   58.79   14.50
   2   7   2  235.58   18.20
   3   3  10   -0.40    7.50
   4   5   6   65.59   13.10
   5   3   6  181.18   16.80
   2   6   8   10.40    8.40
   3   5   0   10.00   10.40
   3   5   8    9.10    9.10
   4   0   9   13.10   12.70
   4   2   0   10.20    6.70
   5   0   6   -3.30   14.10
   5   1   2  168.98   16.20
   5   3   2  356.76   20.90
   2   7   3   14.80   12.20
   2   7   5   66.09   13.50
   3   4   9  234.18   14.80
   4  -2   7   29.60   14.20
   4   4   7   60.09   12.60
   4   5   5   45.30   13.60
   5   2   2   36.50    9.20
   5   2   6  266.57   22.30
   5   3   3   15.50   12.10
   5   3   4  157.58   19.00
   2   7   4   23.00   12.30
   3   6   2  109.79   15.90
   4   3   8   39.60   10.00
   4   4   1  221.78   17.20
   4   5   3  527.55   26.60
   4   5   4   23.10   13.60
   5   0   4   53.29   10.80
   5   0   5  872.31   32.80
   5   1   3    7.40   11.10
   4  -2   5    3.40   11.10
   4  -2   6   60.59   14.10
   4  -1   8    2.50   14.10
   5   1   4   75.09   16.10
   5   1   5  216.38   20.50
   5   2   3  147.89   14.80
   5   2   4  274.17   21.60
   5   2   5  191.68   18.30
   2   5   9   21.30    8.70
   2   6   1   63.19   12.80
   3  -1  10   62.89   14.90
   3   4   0  637.94   22.20
   3   6   4  243.88   19.50
   4   1   1  277.77   15.50
   2   4  10   17.90    8.00
   2   5   0  417.56   18.10
   3   5   7   -0.90   10.20
   4   2   8   36.60   13.40
   4   3   1  188.78   13.80
   4   4   2   -5.10    9.80
   4   4   6   70.09   12.60
   1   7   6    2.60   10.80
   3   0  10  253.27   21.10
   3   1  10   90.49   14.00
   4   0   8  354.56   24.20
   4   2   1  598.04   21.70
   4   3   7  458.15   25.70
   1   7   3   12.00   13.90
   3   3   9   -1.70   10.60
   3   4   8   63.89   12.50
   4  -1   7  169.48   19.30
   4   4   4   54.19   13.40
   4   4   5  262.07   19.70
   1   7   5    2.10   11.30
   3   5   6  129.29   16.70
   4   3   2   43.40   10.60
   0   7   7   22.80   12.20
   1   7   4   69.39   13.80
   2  -1  11   94.59   15.80
   2   6   2  578.44   24.90
   2   6   6  321.47   20.70
   3   5   2  644.14   25.20
   4  -1   5   78.39   14.20
   4  -1   6  786.72   30.70
   4   1   2  149.69   13.20
   4   2   7  101.39   16.70
   4   3   6  105.09   14.90
   1   6   8   92.69   12.60
   2   1  11  103.79   13.70
   2   5   8   17.80   10.80
   3   5   5  155.08   17.30
   4   1   7   -8.60   13.70
   4   2   2  195.08   14.10
   4   3   3   81.49   12.90
   4   3   5  168.18   18.30
   0   6   9  243.48   14.50
   2   0  11  419.86   21.90
   2   3  10  105.39   13.70
   2   6   3  357.26   21.70
   2   6   5  602.24   27.10
   3  -2   8   24.20   13.80
   3  -1   9  408.46   24.50
   3   2   9    4.70   12.00
   3   4   7   76.49   14.90
   3   5   4   88.19   15.40
   4   2   6   47.20   15.00
   1   1  12   14.30    9.30
   2   4   9  157.68   15.00
   2   6   4  285.57   20.60
   3   3   8   85.29   15.20
   4   0   6   22.30   13.70
   4   1   3   13.30    9.60
   4   1   6   51.89   15.70
   4   2   3  223.48   16.70
   0   7   6    2.20   10.60
   1   0  12  199.98   15.80
   1   3  11    2.20    8.50
   3   0   9    2.90   13.70
   3   3   1  608.54   21.10
   4   2   4    2.60   10.00
   1   5   9    0.40    7.90
   1   6   7  189.08   16.90
   2   5   7   41.50   13.40
   3  -2   7  135.29   16.10
   3   4   6   30.60   13.70
   4   1   4   49.90   10.10
   4   1   5    6.30    8.40
   0   5  10   66.79   11.00
   0   7   4  112.69   15.10
   0   7   5    4.20   11.60
   1   4  10   10.70    8.80
   2   2  10    8.20   11.20
   3  -2   5   51.79   11.20
  -1   7   7   -0.60   10.40
   0   4  11    3.30    8.00
   1   6   2   74.79   12.60
   3  -2   6  193.08   16.10
   3  -1   8   58.29   15.50
   3   2   8    9.60   10.00
   3   3   7  253.77   21.20
   3   4   3  295.47   18.70
   3   4   5  168.98   17.50
   1   6   6  213.48   18.70
   2   3   9   45.50   12.90
   2   4   8  113.69   16.00
   2   5   2  185.18   13.90
   2   5   6  112.59   16.70
   3   3   2  362.66   18.00
   3   4   4   40.20    9.60
   0   6   8  243.48   17.50
   1   2  11    5.90   11.00
   2  -1  10   57.69   15.60
   3   0   8  223.08   21.10
   3   1   8   63.49   13.60
  -1   6   9    1.70    9.80
  -1   7   6   -0.20   10.60
   0   2  12   -3.50    8.20
   1   5   8  117.69   15.50
   1   6   3   37.40   10.00
   1   6   5  388.76   22.80
   2   0  10  649.93   29.20
   2   5   3   22.20   10.60
   2   5   5  430.86   23.90
   3  -1   7   13.30   12.90
   3   2   7    7.60   12.10
   3   3   6   37.30   10.40
   1   6   4    8.10    9.40
   2  -2   9    1.20   12.70
   3   2   2  621.54   20.30
   3   3   3   25.50   10.00
   3   3   5   37.30   12.70
  -1   7   5   37.50   12.20
   1   3  10   34.80   11.70
   1   4   9   35.80   12.20
   2   2   9  172.38   18.60
   2   4   7   27.00   13.40
   3  -1   6  340.87   20.30
   3   1   7   10.50   13.80
   3   3   4   -0.20    6.20
  -1   1  13    7.80    8.70
   0   5   9   27.40   11.50
   0   6   7   91.89   14.80
   2   3   8    6.50   12.00
   3  -1   5  659.53   23.00
   3   2   3  124.89   11.80
   3   2   6  412.26   23.40
  -1   3  12   50.49    8.30
  -1   5  10   50.49   11.00
   0   3  11  211.58   16.00
   1   0  11   43.10   13.60
   1   5   7  212.98   19.50
   3   1   6   18.10   11.90
   3   2   4   19.80    9.40
   3   2   5  254.07   18.50
  -1   0  13    4.40   10.30
  -1   4  11   59.39   10.90
   0  -1  12   11.30   12.90
   0   4  10    1.50    9.50
   2  -1   9  171.48   18.90
   2   4   6   29.60    9.50
   2   0   9  109.79   15.20
   3   1   5  130.09   12.90
  -2   0  13    2.60   13.20
   0   3  11  208.38   17.30
   2   3   8   16.20   14.20
   3   1   3  221.98   14.60
   3   3   5   40.50   10.80
  -2   1  13   -5.20   10.40
  -1  -1  12    8.80   14.60
   0  -1  11  863.11   35.20
   0   7   6    8.50   13.00
   1   2  10    0.80   12.50
   1   4   9   36.50   13.10
   1   5   8  158.78   17.70
   2   4   7   25.10   13.10
   3   1   4  194.08   15.70
   3   2   5  286.37   20.60
   3   3   3   16.40    8.20
   3   3   4    1.20   11.00
   0   6   8  241.18   18.50
   1   1  10   17.60   15.40
   1   6   6  185.78   18.30
   2  -1   7  265.77   20.20
   2   0   8    4.90   14.80
   2   5   5  411.66   23.70
   3   2   3  129.19   12.20
   3   2   4   24.30   10.70
  -1   2  12   22.30   12.10
   0  -2  10  180.28   19.90
   0   2  11   76.19   15.20
   0   4  10    5.60   10.30
   1  -2   8   -2.00   12.60
   2   1   8  190.68   20.90
   2   2   8   67.29   14.10
   2   5   2  189.28   13.00
  -2   5  11    2.20    8.00
  -1   0  12   23.70   14.50
  -1   1  12   87.29   16.00
  -1   4  11   35.50    8.80
  -1   6   9    2.40    9.90
   0   0  11  559.04   29.90
   0   5   9   26.50   12.10
   2  -1   6    4.60   10.80
   2   5   3   26.20   11.20
   2   5   4   -1.20   11.70
  -1   5  10   51.79   11.40
   0   7   5    5.20   11.90
   1   3   9  282.67   23.00
   2  -1   5  916.11   26.70
   2   3   7    2.40   10.10
   2   4   6   29.50   10.50
  -1   7   7    0.40   10.60
   1   4   8   -9.80   12.10
   2   0   7  132.99   15.50
  -3   0  13    2.20   13.20
  -2   3  12    7.10    9.80
  -2   7   8   40.50   11.90
   0   7   4  110.29   14.40
   1  -2   7  252.27   17.60
   1   2   9   34.30   15.10
   1   6   4    4.30   11.60
   2   1   7   29.70   12.80
   2   2   7  136.19   15.60
   2   4   5    0.70   12.30
  -3   1  13   10.90   11.60
  -3   4  12   10.70    7.50
   0  -1  10   64.99   17.30
   0   3  10   50.69   11.90
   0   6   7  101.39   13.40
   1   1   9  177.38   20.20
   1   6   3   37.50   11.40
   2   0   6  100.89   14.40
   2   3   6   51.19   13.50
   2   4   2   74.69   10.60
  -2  -1  12  162.48   19.10
  -1   3  11  145.59   14.40
   0  -2   9  338.17   21.70
   1  -1   8  413.76   24.40
   2   4   3   10.90    9.70
  -1  -1  11   94.79   18.10
   0   2  10   78.09   16.40
   0   4   9   53.89   14.30
   0   5   8   65.79   14.90
   1   3   8  191.08   19.80
   2   0   5  641.94   23.60
   2   1   6  112.09   14.20
   2   2   6  427.46   23.90
  -3   5  11   34.00    9.40
  -2   2  12   91.29   12.70
  -2   4  11   19.20    9.50
  -1   6   8  145.39   15.60
  -1   7   6    9.80   11.30
   0   0  10  314.77   24.80
   2   3   5  372.16   20.40
  -2   0  12   19.50   14.30
  -2   1  12    1.10   12.60
  -1  -2  10   53.59   15.60
  -1   2  11    4.30   10.00
  -1   4  10    0.00   10.80
   0   1  10   15.20   12.00
   0   6   6   26.10   13.20
   1   0   8  441.16   25.30
   2   2   5  598.94   24.90
   2   3   4  207.58   15.80
  -4   0  13   43.20   11.90
  -4   4  12   42.40    8.60
  -1   0  11   65.59   14.30
  -1   1  11   32.20   15.90
  -1   5   9    1.60    8.70
   1  -1   7 1308.27   35.30
   1   1   8   39.00   14.00
   1   2   8  342.47   22.40
   1   5   5   50.19   11.10
   2   1   4   11.10    7.80
  -4   1  13   66.89   12.70
  -3   3  12   12.20   10.50
   0  -2   8   56.59   13.50
   0   3   9    2.30   12.30
   2   2   4 1161.88   29.90
  -3   7   8    1.00    9.40
  -1   7   5   17.20   11.30
   0  -1   9   12.40   10.90
   0   5   7   84.09   15.00
   0   6   5  117.19   15.50
   1   3   7   34.50   11.10
   1   4   6   15.60   12.10
   1   5   2    2.70    7.80
   1   5   4  576.74   23.10
  -4   5  11   71.39   10.20
  -3  -1  12  217.98   19.00
  -2   3  11   51.29   13.00
  -1   6   7  114.29   15.80
   0   4   8   15.30    9.10
   1  -1   6   14.80    9.30
   1   5   3  182.08   13.00
  -5   0  13   -1.10   11.00
  -3   2  12  143.19   16.50
  -1   7   4    1.70   10.20
   1   0   7  167.58   14.50
   1   2   7   69.69   13.70
  -5   1  13  399.06   18.50
  -3   4  11    1.90    9.70
  -2  -1  11   29.60   14.40
  -1  -1  10   41.80   15.80
   0   6   4    9.60   11.00
   1   1   7    2.00    7.40
   1   4   5    4.00   10.40
  -3   0  12    5.10   13.10
  -3   1  12   14.10   13.50
  -2   2  11   -3.70   12.70
  -2   4  10    3.50   11.10
  -2   6   8   -0.10   10.80
  -2   7   6    4.60   11.30
  -1  -2   9  638.24   26.60
  -1   2  10  334.57   24.30
  -1   4   9   28.80   11.00
  -1   5   8   20.70   13.50
   0  -2   7  256.47   16.20
   0   6   3    6.90    9.50
  -5   5  11   18.40    7.90
  -4   3  12    7.10    8.20
  -4   7   8   -0.60    9.30
  -3   5  10   -1.90    9.50
  -2   5   9  150.98   16.90
  -1   0  10   33.00   14.40
  -1   1  10  183.18   20.90
   0  -1   8   58.29   13.50
   0   3   8  355.66   22.80
   1   0   6   88.89   12.10
  -3   7   7  102.79   14.10
  -2   0  11   36.10   16.20
  -1   6   6    2.50   12.20
   0   4   7   50.59   10.80
   1   2   6  412.56   21.40
  -4  -1  12   22.80   15.10
  -2  -2  10   20.10   13.80
   1   1   6  679.83   24.70
   1   4   3   49.60    8.10
  -4   2  12   -8.60   11.00
  -3   3  11   31.10   12.30
  -1   3   9    0.10   12.90
   0   5   5    5.40   10.00
  -5   3  12   29.90   11.10
  -5   7   8   25.20   10.20
  -4   4  11   47.70   11.00
  -2   3  10  144.19   18.00
  -2   7   5   65.79   12.90
  -1   5   7  223.38   19.30
   0   1   8  168.58   15.60
   1   2   5   46.50    9.80
   1   3   4   45.80    9.70
  -4   0  12   -6.30   13.20
  -4   1  12   70.49   15.30
  -4   5  10  124.89   14.10
  -2   6   7    9.70   11.60
  -1  -1   9  267.67   20.40
  -1   6   5   13.40   11.80
   0  -1   7    2.50    9.50
   0   3   7   92.29   14.10
   0   4   6   44.20   12.10
  -3  -1  11   37.40   14.30
  -3   2  11   10.20   13.30
  -3   4  10    8.00   11.40
  -1  -2   8  521.55   22.10
  -1   2   9  757.22   31.70
   0   5   4  256.67   16.80
  -6   3  12    4.50    8.70
  -5  -1  12   39.60   15.00
  -4   7   7  231.58   16.40
  -3   5   9  414.56   23.50
  -3   7   6  173.18   16.20
  -2  -1  10    8.90   13.80
  -2   2  10   12.60   13.40
  -2   4   9    5.60    9.70
  -2   5   8   50.09   14.60
  -2   7   4  209.38   15.70
  -1   1   9   37.70   13.80
  -5   2  12   27.30   11.70
  -5   4  11    2.40    8.30
  -3   0  11   32.80   15.90
  -1   6   4   57.39   11.90
  -4   3  11   56.89   13.20
  -2   0  10   22.40   14.50
  -2   1  10    8.30   13.10
   0   1   7  202.08   15.10
   0   4   5  167.38   14.80
  -5   0  12   89.19   15.50
  -5   5  10   32.90   11.00
  -2  -2   9   58.09   13.60
  -2   6   6   20.30   12.40
  -1   4   7   16.50   12.30
  -6   4  11   10.40    8.20
  -3  -2  10  153.28   16.90
  -3   3  10    1.20   11.20
  -2   3   9   40.20   14.40
  -1  -1   8   94.19   13.50
  -1   6   3   15.30    9.30
  -5   7   7   10.40   10.40
  -4   4  10   82.39   14.30
  -3   6   7   19.30   12.00
  -3   7   5   51.99   12.30
  -1   2   8   12.00   10.80
   0   2   6  640.14   24.10
  -7   4  11   15.10    7.70
  -6   1  12   62.79   13.60
  -6   5  10   72.79   12.00
  -4  -1  11   -0.50   12.80
  -4   2  11  802.42   32.10
  -4   5   9    9.80   11.30
  -4   7   6  383.66   20.50
  -2   5   7  114.09   13.40
  -5   3  11   74.49   13.50
  -3   4   9   -5.70    8.70
  -3   5   8  199.78   18.50
  -2   2   9  118.19   16.30
  -1   1   8    7.00    7.70
  -1   5   5  250.07   16.50
   0   1   6 1005.10   27.50
   0   3   5    5.30    8.70
  -7   0  12   22.50   10.20
  -7   1  12  100.19   12.30
  -7   5  10    4.80    6.00
  -6   7   7   12.90    9.00
  -4   0  11  109.79   18.40
  -3  -1  10   12.00   13.70
  -3   2  10   -9.10    9.20
  -2  -1   9  335.77   19.90
  -2   6   5   -1.20    8.20
  -1   3   7   12.50    7.50
  -1   4   6   48.90   11.60
   0   4   3   -1.30    6.90
  -3   1  10  364.16   25.20
  -3   7   4  361.16   18.90
  -6   3  11   11.80   10.10
  -5   4  10   81.89   14.00
  -4   3  10   18.50   12.90
  -3   0  10   68.19   16.20
   0   2   5   89.89   10.60
  -5   2  11  270.67   20.10
  -4  -2  10  161.88   18.60
  -4   6   7    7.50   11.20
  -4   7   5   44.50   13.90
  -3   6   6   18.50   12.30
  -2  -2   8    3.40   10.10
  -2   3   8   -0.60    7.50
  -1  -1   7   40.50   10.30
  -1   2   7   29.00    9.90
  -1   5   4  100.69   10.70
   0   3   4   -5.10    5.10
  -8   3  11   45.70    8.60
  -7   3  11   32.70   10.60
  -5  -1  11    1.70   13.30
  -3   3   9    3.80    8.30
  -2   4   7  301.57   20.40
  -2   6   4   -0.50    9.90
  -6   6   8   84.79   12.80
  -5   0  11   59.09   15.90
  -4   4   9   -6.80   11.30
  -4   5   8  148.19   17.50
  -3  -2   9    8.80   11.70
  -3   5   7   -7.60   10.40
  -1   1   7    0.00    9.60
  -1   3   6   13.30    9.20
  -7   6   8   66.59   10.90
  -6   2  11    2.50   11.90
  -6   4  10   51.79   10.10
  -6   7   6  224.98   15.60
  -4   2  10  142.39   17.60
  -3   4   8  547.65   25.90
  -2   2   8   26.00   11.10
  -1   5   3  403.06   16.90
  -7   7   6    7.60    8.70
  -6   5   9   68.69   10.90
  -5   3  10   24.50   12.90
  -3   2   9  142.29   16.90
  -8   2  11    1.00    8.30
  -8   4  10  222.18   13.00
  -8   5   9   17.60    7.90
  -7   2  11   42.70   11.90
  -7   4  10   59.59    9.30
  -7   5   9   -2.00    8.90
  -6  -1  11   59.49   13.90
  -5   6   7   18.00   11.50
  -4  -1  10   11.80   13.60
  -4   1  10  259.57   22.70
  -4   7   4   71.49   12.00
  -3   6   5    2.60   11.20
  -2   1   8  220.38   17.50
  -2   5   5    2.60    9.40
  -7  -1  11   26.10   13.50
  -6   0  11  105.89   16.20
  -5   7   5  163.48   15.30
  -4   0  10  181.88   20.40
  -4   6   6   -5.60   11.40
  -3  -1   9  178.88   17.50
  -3   1   9  929.91   34.50
  -2   3   7   -1.50    8.90
  -1   2   6  736.03   24.40
  -5  -2  10   59.89   14.60
  -5   5   8    6.00   12.00
  -4   3   9   12.70   12.80
  -3   0   9  387.16   23.20
  -2   4   6  348.17   19.90
  -8   0  11    6.00    9.90
  -8   1  11   14.10    9.80
  -7   0  11   75.39   13.50
  -6   3  10   -0.90   11.20
  -5   2  10  126.89   17.70
  -3   3   8  231.08   18.00
  -1   1   6   54.49    9.80
  -1   3   5   64.19    9.90
  -9   3  10    0.60    6.80
  -6   6   7  285.37   19.20
  -6   7   5   49.99   11.40
  -4   4   8   27.80   12.80
  -4   5   7    8.60   11.20
  -3   4   7   29.80   11.20
  -8   6   7   18.40    8.90
  -7   3  10  232.48   18.00
  -3   6   4   20.50   10.80
  -2   2   7   90.49   12.00
  -2   5   4   85.99   11.70
  -9   4   9    2.70    7.10
  -9   5   8   15.10    7.00
  -8   3  10   53.49   10.90
  -6  -2  10  129.09   16.90
  -6   4   9   14.60    9.10
  -6   5   8    8.40   11.70
  -5  -1  10   -0.70   12.70
  -5   1  10  163.98   17.90
  -5   7   4   11.10   10.90
  -4  -2   9  646.14   25.50
  -4   2   9  108.89   16.50
  -3  -2   8  467.45   20.60
  -6   2  10   55.29   14.40
  -5   0  10    5.60    9.30
  -5   3   9   24.30   13.70
  -5   6   6    2.80   11.70
  -4   6   5   -0.90   11.30
  -3   2   8  193.38   15.70
  -1   2   5   -1.60    7.00
  -9   2  10  124.79   11.80
  -8   4   9    2.00    8.10
  -8   5   8    7.30    9.40
  -7   4   9   -5.30    9.90
  -7   5   8   17.10   10.90
  -2  -1   7 1067.09   27.10
  -2   1   7 1396.16   33.90
  -2   3   6  506.85   21.00
  -2   4   5   76.19   11.60
  -7   2  10    4.00   12.00
  -6   7   4   17.50   10.50
  -5   5   7   12.60   12.30
  -4  -1   9   43.20   13.80
  -4   1   9  136.39   15.10
  -3   1   8  101.79   14.10
  -3   5   5   13.10   10.30
  -8   2  10   69.29   13.40
  -7   7   4   66.89   12.70
  -6  -1  10  129.39   16.40
  -6   1  10   69.39   16.60
  -4   0   9  257.87   19.50
  -4   3   8   70.99   11.60
  -3  -1   8  100.99   13.80
  -3   3   7   23.80    8.00
  -3   6   3   63.89   11.30
  -2   5   3  105.09   10.90
  -9   1  10    4.80    9.00
  -6   0  10    5.20   14.40
  -6   3   9   68.79   14.50
  -6   6   6   15.50    9.30
  -5   2   9   30.60   13.10
  -4   4   7  113.39   14.80
  -3   4   6  413.96   20.40
  -9   0  10   45.50   10.30
  -8   6   6  258.87   16.20
  -7   6   6   84.09   13.20
  -2   2   6    1.30    7.50
 -10   2   9   11.40    7.10
  -9   3   9   47.60    9.50
  -8  -1  10    3.10   10.80
  -7  -1  10  123.49   16.20
  -7   0  10  493.45   25.80
  -6   4   8  315.07   22.30
  -6   5   7   12.30   12.40
  -5   6   5  247.68   19.00
  -4   6   4  246.18   17.40
  -9   4   8   10.00    8.70
  -9   6   5  191.18   12.80
  -8   0  10  138.19   15.00
  -7   3   9    2.50    8.80
  -6   7   3    7.70   10.20
  -5   1   9   99.89   16.80
  -4   2   8  890.01   32.40
  -3   2   7  185.08   15.30
  -3   6   2    2.80    8.40
  -7   5   7    2.40   11.20
  -5  -1   9   -1.00   12.90
  -5   3   8   15.40   11.90
  -3   5   4   -7.40    8.90
 -10   1   9   -2.90    7.50
  -8   4   8   -0.30   10.20
  -8   5   7   20.80    8.70
  -7   4   8   -4.00    8.20
  -6   2   9    7.00   10.10
  -5   0   9   13.20   14.30
  -2   1   6  593.44   20.30
  -6   6   5  219.78   16.70
  -5   4   7  152.68   14.80
  -7   2  12   16.40    8.60
  -1   3   8   71.89   13.10
  -7   1  12   73.09   11.00
  -6   1  12   44.30   12.20
  -6   7   8  132.59   11.40
  -5   5  10   26.50   10.90
  -4   7   7  248.28   17.50
  -3   3  10    6.50   13.00
  -3   7   6  170.78   16.00
  -1   5   6  149.09   16.80
   0   3   6   89.59   11.20
  -4   0  11  119.89   18.50
  -4   2  11  826.82   33.60
  -3  -1  10    8.00   13.50
  -2  -1   9  337.27   19.80
  -2   7   4  199.68   15.40
  -1   0   8    9.20   10.90
  -1   2   8   16.70   12.20
  -1   4   7    9.60   10.00
   0   0   6  169.98   13.40
   0   5   3  402.36   17.20
  -5   3  11   70.29   13.60
  -4   4  10   92.19   15.00
  -2  -2   8    4.30   10.40
  -2   6   6   15.90   13.10
  -1   1   8    3.90   10.80
  -1   6   4   50.89   11.60
   0   1   6 1006.10   28.60
  -5  -1  11   -1.00   12.50
  -3  -2   9   13.20   11.80
  -3   0  10   80.79   16.80
  -3   2  10   -0.90   12.10
  -2   2   9  123.19   16.80
  -2   4   8  131.29   16.30
  -4   5   9    8.40   11.70
  -3   1  10  332.87   24.30
  -3   4   9    7.10    9.50
  -3   6   7   27.90   12.40
  -2   1   9  271.97   21.40
  -2   5   7  112.89   15.60
  -1  -1   7   50.79   10.00
   0   3   5   11.80    9.00
   0   4   4    2.80    8.40
  -7   5  10    1.20    7.20
  -5   2  11  256.57   21.50
  -5   7   7   12.90   10.20
  -3   5   8  209.48   18.80
  -1   3   7   15.10    7.70
  -1   6   3    4.90    8.60
  -6  -1  11   55.39   13.60
  -6   3  11   19.50    8.90
  -5   0  11   39.90   14.60
  -4   3  10   28.10   13.60
  -3   7   5   50.89   12.20
  -1   4   6   40.90   11.40
  -1   5   5  247.68   16.20
  -8   3  11   56.79    8.90
  -7   3  11   34.80   11.20
  -5   4  10   85.09   12.50
  -4  -1  10   11.00   13.50
  -4   7   6  347.17   19.80
  -2   3   8   -3.10   10.30
  -1   0   7  197.68   14.70
  -1   2   7   33.50   10.20
   0   2   5   83.99    9.30
  -3   3   9    7.00    8.60
  -2  -1   8  417.66   21.00
  -2   6   5    2.10    8.20
  -1   1   7    7.20    9.00
  -8   0  11    1.00   10.90
  -6   0  11  118.19   16.00
  -6   2  11    7.90    9.40
  -6   7   7    7.60    9.10
  -5   5   9   26.30    9.10
  -4   2  10  147.69   18.90
  -3  -1   9  196.88   17.70
   0   3   4   -1.50    7.40
  -8   2  11   -3.50    8.70
  -7   7   7   10.20    8.00
  -6   1  11  162.98   17.50
  -6   4  10   52.79   12.00
  -4   0  10  175.58   20.30
  -4   1  10  263.27   23.40
  -4   4   9   -4.10    7.40
  -3   6   6   19.20   12.40
  -2   2   8   26.40   11.20
  -2   4   7  320.07   19.60
  -1   5   4  108.59   12.10
  -8   1  11   13.30    9.80
  -7   0  11   92.39   14.00
  -5   3  10   26.80   13.30
  -4  -2   9  637.64   24.80
  -4   5   8  141.39   17.00
  -4   6   7    1.60    9.00
  -3   2   9  145.39   15.30
  -3   7   4  375.16   19.20
  -2   1   8  200.68   17.30
  -1   3   6    3.20    6.20
  -8   4  10  233.88   14.20
  -7   1  11   29.50   11.40
  -7   4  10   53.89   10.60
  -5   7   6   50.79   11.80
  -3  -2   8  458.25   20.40
  -3   0   9  386.66   21.80
  -3   5   7    2.90    7.70
  -5  -1  10   -3.40   12.20
  -4   7   5   56.09   13.30
  -2   6   4    8.40   10.00
  -1   2   6  751.52   24.90
  -8   5   9   17.40    8.00
  -7   6   8   74.49   11.50
  -5   2  10  128.09   17.70
  -4   3   9    7.60   12.00
  -2   3   7   -3.70    8.80
  -6   3  10    3.10    8.90
  -5   0  10    8.00   14.00
  -5   4   9  252.47   18.50
  -3   3   8  237.98   19.40
  -1   1   6   59.89    8.10
  -1   5   3  421.06   17.10
  -6   7   6  244.38   16.80
  -5   5   8   17.60   11.60
  -3   6   5   -6.60   10.90
  -2  -1   7 1049.70   27.30
  -2   4   6  340.37   19.80
  -2   5   5    7.10   10.30
  -8   3  10   57.99   11.70
  -7   7   6    9.70    9.00
  -6  -1  10  128.49   16.00
  -4  -1   9   43.20   11.30
  -4   4   8   14.80   11.80
  -4   6   6    0.50   11.30
  -2   2   7   88.09   12.10
  -1   4   4 1644.84   32.80
  -9   2  10  118.79   11.70
  -6   2  10   38.50   12.50
  -6   4   9   20.30   12.20
  -4   5   7    0.80   12.20
  -3  -1   8  101.49   12.10
  -3   2   8  191.78   17.50
  -3   4   7   32.80    9.20
  -2   6   3  327.47   15.70
  -9   1  10    5.20    9.20
  -9   4   9   -1.50    6.80
  -6   0  10    8.80   14.50
  -5   3   9   35.80   14.30
  -5   7   5  164.18   15.90
  -4   0   9  269.37   19.80
  -4   1   9  138.09   15.60
  -4   7   4   74.49   12.70
  -9   5   8   14.70    7.20
  -7   2  10    3.90   12.00
  -7   4   9    4.40   10.40
  -6   5   8    5.90   10.90
  -3   1   8  101.79   14.60
  -1   2   5   -3.80    7.00
  -8   0  10  151.58   15.50
  -8   4   9    1.90    8.90
  -7   0  10  489.35   24.40
  -7   1  10    2.60   12.00
  -4  -2   8   81.29   13.00
  -2   3   6  510.85   22.10
  -8   1  10   22.40    8.90
  -8   5   8   12.70    9.50
  -6   7   5   46.90   12.00
  -5  -1   9   -5.60   12.60
  -5   2   9   27.60   13.50
  -5   4   8   45.00   14.20
  -3   6   4   28.20   11.10
  -2   5   4   88.89   11.90
  -2   6   2   -3.20    7.90
  -8   7   5   -0.20    7.70
  -6   3   9   73.49   15.00
  -5   6   6    4.60    9.20
  -3   3   7   22.40    8.10
  -2   4   5   87.59   10.60
  -9   3   9   43.70   11.00
  -7   7   5   59.59   12.00
  -5   0   9   27.70   14.80
  -5   1   9   88.69   16.70
  -5   5   7    9.40    8.30
  -4   6   5   -1.80   11.40
  -4   7   3   57.19   12.10
  -2   2   6    7.00    8.00
  -7   3   9    2.40   11.90
  -5   7   4    0.00   11.10
  -4   2   8  965.60   34.60
  -3   4   6  416.06   21.90
  -8   3   9  312.67   20.00
  -6   2   9   23.50   13.10
  -6   4   8  316.07   22.90
  -4  -1   8   81.59   14.20
  -3   2   7  203.18   16.20
  -9   4   8   12.00    8.20
  -6  -1   9   37.60   13.90
  -5   3   8    9.10   11.90
  -4   1   8   36.20   13.10
  -3  -1   7   32.30    8.60
  -2   1   6  581.04   20.50
 -10   3   8   39.70    8.90
  -9   0   9   14.60   10.70
  -9   5   7   91.89   11.50
  -8  -1   9   22.00   12.10
  -7   4   8    1.10   11.70
  -6   0   9   74.19   16.20
  -6   7   4   27.40   12.20
  -4   0   8  223.98   16.90
  -3   1   7 1750.32   39.70
  -3   6   3   53.09   11.30
  -2   3   5 1265.37   30.50
  -2   5   3  102.09   11.20
  -9   1   9    6.10   10.10
  -8   2   9    7.30   11.80
  -8   4   8    9.70   10.50
  -8   7   4    0.20    8.30
  -7  -1   9  130.19   16.20
  -7   2   9    3.70   10.60
  -5   6   5  231.08   18.90
 -10   4   7  145.19   11.30
  -7   5   7    2.60    8.30
  -7   7   4   74.29   12.90
  -5   4   7  167.78   18.20
  -5   7   3   47.10   11.90
  -4   3   7   35.70    9.30
  -4   6   4  233.68   17.40
  -3   3   6  182.88   15.00
 -10   0   8    0.90   10.30
  -8   0   9  150.48   16.60
  -8   1   9    3.80   11.80
  -7   0   9  302.17   22.00
  -6   3   8   -6.10   12.00
  -5   5   6   47.90   14.30
  -4  -2   7  208.18   15.20
  -9   3   8  176.78   15.60
  -6  -2   8  221.58   19.30
  -5  -1   8   -0.20   12.00
  -4   4   6  498.05   24.50
  -3   4   5   13.40    9.40
  -3   5   4   -1.50    7.30
  -2   2   5 1836.72   34.60
 -10   1   8  301.97   16.50
  -7   3   8   86.29   16.30
  -8   3   8   81.39   14.70
  -8   7   3    5.50    9.00
  -6   4   7    7.30   12.70
  -6   7   3    1.40   10.90
  -5   0   8  273.57   19.00
  -4   2   7  118.89   12.70
  -3   6   2  102.99   11.30
  -9  -1   8   -1.70   11.30
  -9   4   7   75.49   12.10
  -9   5   6  205.78   15.80
  -7   7   3   25.10   11.00
  -6   2   8   37.20   11.10
  -6   5   6   -6.90    9.30
  -5   3   7   64.49   13.80
 -10   3   7   18.60    9.10
 -10   5   5  104.89   10.30
  -9   2   8  245.68   18.50
  -8   4   7   -6.50   10.80
  -7   4   7   66.69   15.40
  -5   6   4 1177.78   35.10
  -4  -1   7  144.49   14.60
  -4   1   7  249.97   18.40
  -4   6   3   19.80   11.20
 -10   4   6   11.40    7.60
  -9   6   4    3.20    8.40
  -8   2   8   43.00   14.30
  -8   5   6   44.60   13.00
  -7   2   8   83.49   16.60
  -7   5   6    4.00    9.80
  -6  -1   8  379.06   22.80
  -6   1   8  198.38   20.20
  -3   1   6  506.15   20.60
  -9   0   8    4.60   11.00
  -9   1   8    3.50    8.10
  -8  -1   8  104.69   15.70
  -8   7   2    9.00    9.50
  -6   0   8   91.39   16.70
  -5   4   6  261.07   18.70
  -5   5   5   38.00   12.50
  -4   3   6   71.99   10.30
  -3   3   5   10.30    8.20
 -10   2   7  207.28   15.60
  -7  -1   8  156.78   17.30
  -6   3   7   95.69   16.00
  -6   6   4  231.68   19.20
  -6   7   2   25.70   12.00
  -5  -2   7   57.49   12.30
  -5   2   7   59.29   13.30
  -3   5   3   -0.80    6.50
  -9   3   7  148.89   15.60
  -8   0   8  -11.10   12.20
  -7   0   8    8.30   13.60
  -7   7   2   12.20   10.50
  -4   4   5  287.97   17.30
  -4   5   4   51.69    9.40
  -3   6   1    1.20    7.00
 -10   0   7    0.90   10.00
 -10   1   7   -0.70    9.80
 -10   5   4   -5.60    7.10
  -9   5   5  478.15   22.50
  -8   6   4  165.08   14.30
  -7   3   7  887.31   35.60
  -7   6   4    5.80   12.50
  -6   4   6  101.09   15.40
  -9   4   6   -0.90    7.30
  -9   6   3    7.50    9.10
  -8   3   7   14.80   10.00
  -8   7   1   10.10    9.30
  -6   5   5   -2.80    9.30
  -5   1   7   34.10   12.90
  -5   6   3   15.10   10.70
  -4   2   6    0.10    8.30
 -10   3   6   -3.70    6.30
 -10   4   5    4.20    7.80
  -9   2   7  145.69   16.60
  -8   4   6   28.70   13.00
  -8   5   5  165.48   17.30
  -7   4   6  191.88   19.40
  -7   5   5  208.88   19.80
  -6  -2   7   29.60   13.70
  -6   2   7  618.04   29.40
  -5  -1   7   28.00    9.80
  -5   0   7  194.38   18.50
  -5   3   6  581.94   26.20
  -4   6   2  507.05   21.20
  -3   2   5   52.49    8.90
  -9  -1   7  335.57   20.00
  -7   7   1    4.80   10.00
  -6   7   1    1.00   10.60
  -8   2   7  165.08   18.40
  -7  -2   7    3.60   11.60
  -7   2   7  174.28   18.80
  -5   4   5   47.70   12.70
  -4   1   6   12.10    9.80
 -10  -1   6   31.90   11.00
 -10   2   6  201.78   15.90
 -10   5   3   21.30    7.80
  -9   0   7   11.10   11.70
  -8   6   3  239.98   17.70
  -6   1   7   34.30   13.30
  -6   6   3  184.58   17.50
  -4   3   5   50.09   10.30
  -3   5   2    3.30    7.80
  -9   3   6   95.09   14.50
  -9   5   4   24.50   10.40
  -9   6   2    8.10    8.70
  -7   6   3  152.38   16.60
  -6  -1   7   33.20   12.50
  -6   0   7  133.99   16.80
  -4  -1   6   17.30    7.60
 -10   0   6   73.69   12.40
  -9   4   5    2.50    9.90
  -8   1   7    8.50   13.20
  -7  -1   7    3.20   11.50
  -7   1   7   33.30   13.30
  -7   7   0   37.10   11.20
  -5   2   6   57.79   11.60
  -4   4   4   77.99   10.20
 -11   2   4   13.80    6.90
 -10   3   5   76.99   11.20
  -8   0   7    0.20   12.20
  -8   3   6  160.58   18.10
  -8   5   4  157.98   16.90
  -7   0   7   82.69   14.10
  -7   3   6  467.45   25.90
  -6   4   5   13.90   10.60
  -6   5   4    6.40    9.30
  -5   6   2  122.99   12.80
  -4   6   1  679.23   22.30
  -9   6   1    3.90    8.10
  -8   4   5   32.80   12.90
  -7   5   4  174.98   18.10
 -11   1   4   88.19    9.80
  -9   2   6   74.39   11.80
  -7   4   5    5.20    9.20
  -5  -2   6    4.20    9.50
  -5   1   6  162.08   15.80
  -4   2   5    7.50    7.10
 -10   5   1   18.90    7.10
  -9   5   3  148.09   14.40
  -9   6   0    0.30    7.30
  -7   6   2   75.39   13.80
  -6   2   6    7.40    7.60
  -6   6   2   14.20    9.10
  -5   3   5   93.99   10.70
  -5   5   3   12.40    9.20
 -10   2   5    7.70    7.30
  -3   5  11   31.20    8.50
  -2  -1  11   24.10   15.80
  -2   4  11   17.40   10.10
  -1   7   7    6.10   10.00
   0   7   5   10.90   11.60
   1   1   8   16.70   14.20
  -3   3  12    6.90   10.00
  -2   7   8   37.00   10.70
  -2   8   6  252.77   15.30
  -1  -1  10   49.00   15.40
  -1   4  10    6.40   10.90
   1  -1   6   10.70    9.10
   1   2   8  364.16   22.50
   1   4   7   74.69   15.30
   1   5   6   35.00   14.00
   1   6   4    8.10   11.20
   2   1   5  237.78   15.00
   2   3   5  354.16   19.70
   2   4   2   69.89   10.20
   2   4   3   14.40    9.60
  -3   0  12   17.30   13.70
  -3   6  10    7.80    7.80
  -3   8   7   -5.10    8.30
   2   1   4    4.80    7.00
   2   2   5  622.84   24.20
  -2   5  10  111.29   13.20
  -1   5   9    0.70   10.40
   0   3   9    9.90   10.30
   0   7   4  111.99   13.70
   1   0   7  160.88   15.80
   1   6   3   30.40    8.80
   2   2   4 1173.48   30.40
   2   3   4  193.18   14.30
  -3   1  12   -1.10   12.50
  -2   6   9   15.40    7.90
  -1   3  10   13.70   12.90
   0  -1   8   60.89   13.10
   0   1   9   22.80   14.90
   0   2   9  159.28   19.20
   1   3   7   37.20   13.70
  -2   0  11   44.20   15.60
  -1   0  10   25.60   15.10
  -1   7   6   -2.60   10.50
   0   4   8   11.70   13.00
   0   6   6   22.80    9.90
   0   7   3   31.40   10.60
   1   1   7   -8.30    9.80
   1   2   7   71.79   13.70
  -4   5  11   97.19   10.70
  -3   4  11   -1.10    8.80
  -2   1  11   82.89   16.70
  -2   2  11    6.30   13.30
  -2   8   5   47.90   11.60
  -1   2  10  359.76   24.50
   1   4   6    6.10    8.30
  -4   0  12    0.60   12.50
  -4   6  10  149.79   12.30
  -3  -1  11   42.80   15.80
  -1  -2   8  455.45   20.50
  -3   7   8    9.60    9.60
  -2   4  10   -5.80   10.70
  -2   7   7  163.88   15.80
  -1  -1   9  273.77   20.10
  -1   4   9   18.00   12.80
   1   3   6  292.77   19.50
  -4   1  12   67.29   15.40
  -4   2  12   -0.10   11.30
  -3   8   6   32.10   10.90
  -2  -1  10    6.90   13.10
  -1   5   8   37.60   13.00
   0  -1   7    0.30    9.50
   0   3   8  324.77   21.20
   1   4   5   16.10   10.60
   1   5   3  174.88   13.90
  -5   5  11    8.40    7.40
  -3   3  11   58.29   13.80
  -3   5  10    0.80    6.80
  -3   6   9  324.77   19.00
  -1   7   5   22.20   11.30
   0   1   8  190.88   18.10
   0   2   8  138.59   17.10
   1   2   6  358.86   19.00
   1   5   2    3.70    7.20
  -5   0  12   83.29   14.20
  -5   6  10   29.50    8.40
  -2   6   8   -1.30   10.80
  -1   3   9    4.90   13.10
   0   4   7   67.09   14.50
   0   5   6   58.79   14.20
  -4   4  11   68.09   13.00
  -3   0  11   21.10   14.10
  -2   3  10  173.08   18.80
  -1   0   9  216.88   19.90
   0   6   4   15.30   11.50
   1   3   5  564.14   23.30
  -6   3  12   10.10    8.50
  -5   1  12   69.79   13.60
  -5   2  12   25.30   12.00
  -3   1  11  327.17   24.30
  -2   0  10   14.90   14.60
  -1   7   4    9.40   10.50
   1   1   5   56.69    7.90
   1   2   5   44.70    9.60
  -4   7   8   -1.60    8.90
  -3   8   5   48.70   11.50
  -2   2  10   10.50   14.40
  -2   7   6    8.30   11.20
  -1   1   9   37.70   10.70
  -1   4   8   99.09   16.20
  -1   6   6   11.10   11.90
   0   3   7   93.99   14.70
   1   4   3   46.10    8.80
  -4   5  10  107.29   13.10
  -4   8   6    0.00    9.70
  -3   4  10   30.30   13.10
  -3   7   7  111.59   14.00
  -1  -1   8  113.79   14.00
   0   6   3   18.10    7.90
   1   3   4   60.79    9.70
  -6   1  12   50.59   11.80
  -6   2  12   10.90   10.00
  -5   4  11    5.20    9.30
  -4   3  11   71.49   14.50
  -4   6   9   14.70   10.70
  -2   4   9   24.80   10.60
  -1   7   3   78.69   12.00
   0   2   7  156.98   13.90
   0   4   6   37.70   11.70
   0   6   2    0.20    8.10
  -3  -1  10   10.80   12.40
  -2  -1   9  347.67   21.00
  -2   5   8   40.80   13.20
  -4   0  11  118.69   17.80
  -3   5   9  428.66   22.60
  -3   6   8  225.88   16.90
  -1   3   8   60.89   11.30
  -6   4  11    7.50    9.10
  -5   8   6   77.99   11.80
  -4   1  11   56.09   16.10
  -3   3  10    9.60   11.60
  -3   8   4   53.69   11.60
  -2   3   9   45.70   14.40
  -2   7   5   73.89   13.20
  -1   0   8    3.40   10.90
  -1   6   5   13.90   11.80
   0   5   4  270.17   16.80
  -7   4  11    9.90    7.50
  -5   5  10   26.80    9.60
  -1   1   8    8.50   11.10
  -1   2   8   10.20    7.90
  -1   4   7    2.60   11.10
  -5   3  11   66.49   13.80
  -5   6   9    2.10    7.70
  -4   8   5   23.90   10.70
  -3   0  10   83.19   16.70
  -3   2  10   -1.40   13.80
  -3   7   6  171.98   16.50
  -2   0   9  201.38   18.00
  -1  -1   7   38.80    9.80
  -1   5   6  153.78   14.30
   0   2   6  601.04   23.40
  -3   1  10  321.37   24.30
  -2   2   9  111.99   15.00
  -6   5  10   82.39   11.20
  -5   0  11   48.30   14.60
  -4   5   9    9.80   10.80
  -3   4   9   -4.40   11.70
  -2   7   4  216.78   16.50
  -1   6   4   49.50   11.70
  -7   5  10    5.40    7.10
  -6   3  11   10.70   10.60
  -6   6   9   14.20    7.50
  -5   1  11   -0.10   13.00
  -4  -1  10    4.10   12.20
  -4   6   8   24.70    9.50
  -3   6   7    9.70   11.90
  -1   3   7   16.40   10.10
   0   3   5    9.90    8.80
  -7   6   9   -2.20    6.80
  -4   3  10   24.00   12.90
  -3   5   8  202.48   16.60
  -2  -1   8  439.76   20.40
   0   5   2   94.39    8.70
  -6   0  11  113.19   16.40
  -5   7   7   11.70   10.00
  -5   8   5   86.49   11.90
  -4   8   4  123.19   12.90
  -3  -1   9  187.78   16.90
  -2   3   8   -3.10   10.20
  -1   2   7   35.20   10.60
  -1   4   6   40.90   11.10
   0   2   5   90.69   10.30
  -6   2  11    6.90   11.70
  -3   3   9    4.10    9.50
  -2   7   3  344.57   18.00
  -1   1   7   10.50    7.60
  -1   6   3   11.80    7.30
  -8   1  11    6.50    8.50
  -8   2  11    5.50    8.30
  -7   0  11   81.19   13.00
  -7   2  11   28.90   11.20
  -6   1  11  154.58   16.30
  -6   8   5   -1.10    9.30
  -5   5   9   28.60   11.90
  -5   6   8   16.00   10.80
  -4   0  10  196.18   19.40
  -4   2  10  159.58   16.40
  -4   7   6  366.06   20.80
  -2   6   5   -1.00   10.60
   0   4   3    3.00    7.00
  -7   1  11   38.60   11.10
  -6   4  10   52.19   11.70
  -6   7   7   10.30    9.40
  -4   1  10  277.67   20.90
  -4   4   9    1.40   11.90
  -3   2   9  133.39   17.00
  -2   0   8   10.40   10.90
  -2   2   8   18.70   11.20
  -2   4   7  310.57   20.40
  -1   6   2  140.29   11.40
   0   3   4   -0.60    5.20
  -7   7   7    3.10    7.50
  -5  -1  10    0.10   11.20
  -5   3  10   32.60   13.50
  -3   0   9  391.36   21.50
  -3   4   8  542.05   26.70
  -2   5   6 2007.20   44.50
  -8   4  10  217.68   12.90
  -5   8   4  224.58   15.20
  -4   6   7    4.60    8.70
  -3   5   7    0.10   10.10
  -1   4   5  136.89   13.10
  -1   5   4  100.59   10.90
  -6   5   9   70.09   10.60
  -6   6   8   84.99   12.60
  -8   6   8   -1.70    6.90
  -7   5   9   -2.50    7.60
  -7   6   8   79.89   11.60
  -6   3  10   -1.50   11.80
  -5   0  10   -4.20   12.30
  -5   2  10  148.19   16.70
  -5   7   6   49.20   10.10
  -4   3   9   20.50   12.90
  -4   7   5   31.70   12.20
  -2   3   7    3.70    9.00
  -2   6   4    7.10   10.00
  -1   1   6   49.99    9.50
  -1   2   6  757.82   23.90
  -6   8   4    4.80    9.30
  -5   4   9  248.88   20.20
  -4  -1   9   49.40   13.00
  -3   3   8  231.38   18.70
  -7   3  10  215.68   17.50
  -5   6   7   16.60   11.80
  -9   2  10  118.39   11.20
  -8   3  10   62.49    9.80
  -8   7   6   42.50    8.20
  -5   5   8   15.10    9.00
  -4   2   9   97.99   16.10
  -4   4   8   17.80   12.40
  -3   6   5    4.10   10.60
  -3   7   3  424.36   19.80
  -2   2   7   82.49   12.10
  -2   4   6  357.86   18.80
  -9   1  10    3.20    8.60
  -7   7   6    8.00    8.90
  -6   0  10    2.20   12.20
  -6   4   9   31.90   12.30
  -4   0   9  247.98   19.10
  -3   2   8  190.78   17.10
  -3   4   7   27.90   11.10
  -2   1   7 1347.87   33.10
  -1   4   4 1635.74   32.90
  -9   4   9    1.10    6.60
  -6   1  10   72.49   15.80
  -5   3   9   38.40   13.70
  -4   5   7    1.70   10.10
  -3   0   8   22.00   11.30
  -3   5   6  200.58   17.20
  -2   6   3  356.26   17.70
  -8   0  10  136.89   14.30
  -8   2  10   65.19   12.30
  -7   0  10  489.75   22.70
  -6   5   8   10.00   10.80
  -6   6   7  286.07   19.20
  -5   7   5  163.48   14.30
  -4   7   4   71.19   12.80
  -1   2   5   -7.20    5.60
  -1   5   2  134.69   10.40
  -8   1  10   26.10   11.60
  -8   4   9    0.30    9.10
  -7   1  10    0.50   12.40
  -7   4   9   -1.30    7.40
  -3   7   2  113.59   11.90
  -2   3   6  488.55   21.00
  -8   6   7   23.00    7.60
  -7   5   8   11.20    9.90
  -7   6   7   61.49   11.60
  -5  -1   9    1.60   11.30
  -5   2   9   32.10   14.80
  -4   3   8   68.79   13.40
  -2   5   4   92.89   12.10
  -8   5   8    1.90    5.80
  -8   7   5    5.30    7.40
  -6   3   9   63.59   14.60
  -6   7   5   45.80   11.60
  -5   4   8   38.70   10.90
  -5   6   6   -4.20   10.20
  -3   3   7   26.60    7.90
  -3   6   4   25.70   11.00
  -2   4   5   96.79   12.20
  -2   6   2    4.20    8.00
  -9   3   9   50.59   10.30
  -7   7   5   65.09   11.20
  -5   0   9   10.60   12.90
  -5   5   7    1.10   11.00
  -7   3   9    2.00   11.60
  -5   7   4    7.80   11.00
  -4   2   8  829.52   31.10
  -4   4   7  107.29   14.50
  -3   4   6  433.96   21.40
  -3   5   5    0.40    9.20
  -2   2   6   -0.30    6.10
  -9   6   6    0.90    6.70
  -8   3   9  294.97   19.00
  -6  -1   9   32.00   14.70
  -6   2   9   11.90   13.70
  -4  -1   8   81.19   11.00
  -4   5   6   -2.90    7.00
  -3  -1   7   31.60    9.80
  -3   2   7  198.98   15.80
  -9   2   9    5.90    8.70
  -6   6   6   15.10    9.10
  -5   3   8   21.00   12.60
  -2   1   6  557.04   19.40
  -2   6   1   -0.30    6.70
 -10   3   8   39.60    8.10
  -9   0   9    7.80    9.70
  -9   5   7   88.89   10.90
  -8   6   6  265.37   16.50
  -6   1   9  241.58   21.10
  -6   5   7   10.40    9.10
  -3   6   3   61.29   11.10
  -2   3   5 1217.48   29.20
  -2   5   3   96.19   10.90
  -9   1   9    0.80    9.60
  -8   4   8    3.00    9.50
  -8   7   4    4.30    8.60
  -7   2   9   -0.90    9.60
  -7   4   8   -4.10    8.00
  -7   6   6   86.29   11.70
  -6   0   9   79.19   12.80
  -4   7   2  516.05   21.00
  -3   0   7   66.09    9.00
 -10   4   7  133.69   10.70
  -8   5   7   12.80    9.50
  -7   5   7    0.80    8.00
  -7   7   4   79.09   12.40
  -5   4   7  149.88   16.50
  -5   7   3   40.50   11.40
  -4   3   7   29.70    8.50
  -4   6   4  258.57   18.40
  -3   3   6  199.08   14.80
  -2   4   4  404.46   16.90
  -8   1   9   -5.80   11.70
  -7   0   9  284.37   19.70
  -6   3   8  -15.80   11.50
  -5   2   8  168.08   18.00
  -5   5   6   46.10   12.70
 -10   2   8   11.80    8.00
  -4   4   6  432.16   22.50
  -4   5   5   34.90   11.10
  -3   4   5   -2.40    8.40
  -9   3   8  148.49   13.00
  -2   2   5 1812.02   33.00
   5   4  -5   10.60    9.20
   5   5  -5    8.20    9.60
   6  -1  -1  530.95   19.30
   7   3  -4  181.38   16.60
   8   3  -3    7.80    7.70
   8   4  -3   -3.00    9.80
   8   6  -1  116.49   10.10
   8   6   0  108.19    9.10
   5   8  -3  228.28   17.00
   6   2  -4   31.50   10.20
   7   5  -4   69.79   11.90
   7   7  -2    1.50    8.10
   2   6  -4   43.10    9.20
   3   7  -4   58.79    9.50
   4   9  -1   42.10   10.60
   8   1  -1   11.90    8.60
   8   2  -2  124.49   15.50
   8   5  -2   50.49   10.40
   2   5  -4  276.37   14.20
   3   8  -3  116.59   12.60
   4   2  -4  129.89   10.20
   4   7  -4    9.30   11.10
   5   2  -4  327.37   17.40
   6   6  -4    0.60    8.70
   7   6  -3    4.40    7.40
   7   7  -1    3.40    7.20
   6   0  -2  156.68   13.40
   6   3  -4   -0.90    8.60
   6   7  -3   44.80   10.10
   7   0  -1  100.39   13.10
   7   2  -3  303.97   18.20
   7   7   0  165.38   11.20
   8   1   0   56.39   12.40
   8   3  -2   -5.20    7.90
   8   4  -2   74.19   11.40
   8   5  -1    4.50    8.30
   4   9   0  218.08   13.40
   5   6  -4   23.90   10.80
   6   4  -4  178.18   15.90
   6   5  -4  339.27   19.50
   7   1  -2   -0.20    9.50
   7   5  -3   47.30   12.60
   8   2  -1   72.69   13.60
   8   5   0    1.20    7.60
   8   5   1   18.20    7.80
   3   6  -4    1.50    6.90
   5   3  -4   38.70    9.10
   5   8  -2   50.79   11.60
   7   3  -3    8.40   10.10
   7   4  -3   59.79   12.60
   7   6  -2   86.79   12.50
   8   1   1    4.40   10.60
   8   1   2   12.40   11.30
   8   4  -1   10.20   10.20
   4   3  -4   59.19    9.30
   4   6  -4  462.45   20.50
   8   2   3   13.60   11.10
   8   3   3  119.69   10.90
   2   7  -3  188.28   13.20
   3   5  -4  180.88   12.30
   5   4  -4    4.60    8.20
   6   2  -3  226.58   16.20
   6   6  -3    0.80    9.70
   8   2   0   -1.20   10.80
   8   4   0   95.79   13.20
   8   4   2   52.19    9.30
   3   9   0  222.38   14.40
   4   8  -2  395.26   20.60
   5   8  -1   42.80   10.80
   7   0   0  109.49   13.50
   7   5  -2   20.60   11.30
   7   6  -1  152.38   13.70
   8   2   1   16.80   11.10
   8   2   2   26.10   10.60
   3   7  -3  206.08   15.60
   3   8  -2  265.87   16.90
   7   1  -1   11.90   10.80
   8   3   1   13.40   10.90
   8   3   2  233.68   15.40
   6   0  -1   12.50    9.20
   6   3  -3   24.80    9.60
   6   5  -3  404.96   21.20
   6   7  -1    9.50    9.40
   7   3  -2  210.78   17.50
   7   4  -2    2.80   10.60
   7   6   0    0.20    7.40
   7   6   2   71.49    8.90
   3   9   1    5.00    8.20
   5   2  -3  543.75   20.00
   5   8   0   62.89   10.30
   6   4  -3   -1.60    6.30
   6   6  -2   58.09   12.80
   7   0   1 1425.16   33.10
   2   6  -3   20.20    7.80
   6   7   0   36.70    9.60
   7   5  -1   96.49   11.90
   4   8  -1   15.00   11.30
   5   5  -3  482.35   23.00
   6   7   1   -3.50    7.60
   6   7   2   80.69    9.30
   7   1   0    0.30   10.30
   3   6  -3    0.30    8.60
   5   3  -3  186.28   13.00
   5   4  -3   48.80   10.00
   6   2  -2   48.40   10.60
   7   0   2  116.09   13.50
   7   3  -1   10.20   10.60
   7   3   5   12.80    8.70
   7   4  -1    0.60    7.70
   7   5   0   31.10   10.20
   7   5   3   18.00    8.20
   2   5  -3  110.29   10.20
   3   8  -1  382.96   19.80
   4   7  -2   -2.10   10.60
   6   5  -2   77.39   11.10
   6   6  -1  115.49   13.90
   7   5   1    0.80    8.30
   7   5   2   20.50    8.60
   2   8  -1   46.10   10.50
   4   3  -3  179.18   11.70
   4   5  -3   88.29   11.40
   4   8   0  290.77   18.10
   5   6  -2   41.00   11.80
   5   7  -1   48.10   10.40
   6   0   0   10.70    8.90
   6   1  -1    5.20    9.40
   6   3  -2  102.99   12.90
   6   4  -2   37.20   11.00
   7   2   0    9.60   11.10
   2   7  -2    7.30    9.10
   3   5  -3   61.09    7.80
   3   7  -2   19.80   10.80
   4   4  -3  206.48   14.00
   6   6   4   22.90    6.80
   7   1   1   -3.80   10.10
   7   3   0    3.60   11.10
   7   4   0   79.89   11.40
   6   6   0    3.10    9.40
   7   1   4   53.49   11.50
   7   4   1  133.39   14.90
   4   8   3   67.79    9.30
   5   7   0   -4.10    9.90
   5   7   4   10.60    6.10
   6   5  -1   39.10   10.00
   6   6   3   -0.40    6.80
   7   1   2  123.89   14.60
   7   1   3    9.60   11.10
   7   2   1    3.30   11.40
   7   3   4    2.20    9.10
   3   8   0   91.29   13.90
   4   8   2   15.20    6.90
   5   5  -2  324.27   18.20
   6   2  -1   60.79   11.20
   6   5   5  236.48   12.80
   6   6   1   25.10    7.90
   6   6   2  443.46   19.90
   7   2   4   15.30   10.50
   5   3  -2   34.60    8.60
   5   4  -2  658.73   24.50
   5   6  -1   -5.20    9.30
   5   7   1   20.80   10.00
   6   3  -1   53.09   11.50
   7   2   3   52.59   13.10
   7   3   3  174.58   14.00
   2   8   0   67.29   12.00
   3   6  -2    8.50    8.60
   5   7   2  158.08   12.40
   6   0   1  421.56   18.80
   6   1   0   19.60   10.00
   6   5   0   73.19   13.10
   2   6  -2  120.59   10.20
   3   7  -1   44.90   12.60
   3   8   1    2.30   10.10
   4   5  -2   83.49   11.70
   6   5   1   18.00   10.70
   6   5   4  193.58   13.80
   2   7  -1  132.39   13.40
   3   8   2   -6.20    8.80
   3   8   4   11.20    8.00
   4   3  -2    8.50    6.80
   4   4  -2  269.87   15.60
   5   5  -1  532.45   23.20
   5   6   0   91.99   11.40
   5   6   5   34.10    7.50
   6   5   2   -7.10    8.90
   6   5   3   34.30    9.90
   2   5  -2   31.50    7.90
   3   8   3   84.69   11.70
   4   6  -1  284.17   17.50
   4   7   5   99.59    9.60
   5   2  -1  370.96   17.50
   6   0   2  152.98   14.00
   6   3   0    2.70    6.70
   6   3   6    2.70    8.30
   2   8   1  105.39   13.90
   4   7   1   20.70   11.60
   5   6   1   -3.50    8.80
   6   1   1   18.90    8.10
   6   4   1   50.49   11.60
   1   8   1  256.07   16.60
   3   4  -2   -0.40    4.90
   3   7   0  290.37   19.80
   4   7   4   83.29   11.30
   5   3  -1  271.67   15.30
   5   6   2   -0.80    9.30
   5   6   4   80.29    9.40
   6   0   3  162.08   14.60
   6   1   6  137.09   14.10
   6   2   6    8.30    9.90
   6   4   4   58.79   11.60
   3   6  -1   32.40   10.40
   4   7   2   14.70   10.50
   4   7   3   -1.50    8.90
   5   5   6    5.30    6.00
   5   6   3    3.20    6.60
   6   3   1  108.89   12.20
   6   4   2    2.60    6.60
   6   4   3   58.39   12.70
   2   8   2  190.38   16.00
   4   5  -1  697.93   24.70
   5   1   0   19.60    8.50
   6   1   2   42.30   11.60
   1   6  -1  159.68   11.40
   2   6  -1    0.00    8.40
   2   7   0    8.30   10.40
   2   8   3   10.30    9.60
   2   8   4    3.70    8.70
   3   7   6   43.70    8.40
   5   0   1  189.98   12.70
   5   2   8    0.80    8.20
   6   1   5    2.00   11.20
   6   2   2  102.89   14.40
   6   2   5  104.29   14.00
   6   3   2  169.28   16.70
   1   8   2   27.80   11.20
   3   7   1    3.90   11.20
   4   4  -1    1.10    7.50
   4   6   6   13.90    7.20
   5   4   0   16.40    7.00
   5   5   1    8.10    8.10
   5   5   5    8.50    8.70
   6   1   3 1127.19   32.40
   6   1   4  437.86   22.00
   6   3   3    2.90    8.50
   4   3  -1 1336.37   29.40
   4   6   1   54.89   12.80
   5   2   0  182.98   12.90
   6   2   3   23.70    9.40
   6   2   4   45.00   10.70
   3   7   5   11.00    8.50
   5   5   2    6.40    8.10
   5   5   4   54.69   11.50
   1   8   3   26.90   11.20
   1   8   5    1.70    8.40
   4   5   7   71.69    9.90
   4   6   5    9.00    8.30
   5   3   7   31.80   10.20
   5   4   1   -1.50    8.70
   5   4   6   -2.10    6.80
   0   8   6    4.20    8.20
   1   8   4   99.09   12.60
   2   5  -1  227.88   13.20
   2   7   1   -4.00   11.10
   3   7   4    9.00    9.90
   4   6   2   -4.30    6.30
   4   6   4    0.20    9.10
   3   4  -1  367.16   15.60
   3   6   7   48.40    9.40
   4   4   8   10.60    6.20
   4   6   3    0.20    7.40
   5   0   2    0.90    8.10
   5   2   1  133.79   12.90
   5   3   1  474.25   21.60
   5   4   2   -1.30   10.00
   0   8   4   63.09   12.80
   0   8   5    1.60    9.10
   4   4   0  422.86   19.60
   5   2   7   81.89   12.70
   1   7   1   13.40   10.60
   2   6   0   14.40    7.90
   3   6   1  243.78   18.20
   4   2   9   40.20    9.70
   4   5   1  321.47   18.20
   5   1   7   37.30   12.00
   5   4   3   55.69   10.80
   5   4   4   13.70    8.60
   2   7   2  243.18   17.50
   3   5   0   24.90    9.90
   4   2   0    9.70    7.00
   5   0   3  361.46   17.90
   5   3   2  375.26   20.50
   1   6   0   -1.10    8.00
   2   6   8    0.50    6.80
   2   7   3   23.30   11.90
   3   5   8    8.70    5.80
   3   6   6   16.80    9.00
   4   1   9  137.49   14.60
   4   5   2  553.04   24.50
   5   0   6   10.70   11.90
   5   2   6  298.57   20.20
   5   3   5  185.88   17.60
   1   7   7  354.66   17.00
   3   4   9  224.58   13.40
   4   4   1  220.68   15.50
   4   4   7   56.59   11.40
   4   5   5   55.99   10.30
   5   0   4   52.99   11.90
   5   0   5  875.61   28.30
   5   1   6  334.47   20.40
   5   3   3   18.00    8.30
   0   7   8    7.10    7.50
   1   7   2    8.10   11.10
   3   6   5    2.10    9.70
   4   5   3  565.94   24.70
   5   1   3    8.70    9.30
   2   5   9   14.60    7.00
   2   6   1   70.59   12.20
   3   4   0  646.44   21.90
   3   6   4  228.38   18.10
   5   1   4   70.69   12.70
   5   1   5  216.88   18.20
   1   7   6   -4.80    9.10
   2   4  10   24.10    7.60
   2   5   0  406.96   17.30
   3   2  10   48.50   10.00
   3   5   1  114.39   13.20
   3   5   7    3.50    8.80
   4   3   1  175.28   13.80
   4   4   6   74.59   13.10
   1   7   3   22.50   13.50
   2   6   7  115.99   11.50
   4   2   1  595.94   20.60
   4   2   8   28.70   11.20
   4   4   2   -5.40    5.50
   1   7   4   81.99   14.40
   1   7   5    4.50   11.40
   4   3   7  402.26   22.20
   4   4   3   40.20   10.90
   4   4   5  243.78   19.10
  -1   7   8   -2.70    8.20
   0   7   7   22.30    9.50
   1   6   1   -0.40    9.40
   3   1  10   92.19   12.30
   3   3   9    0.40    9.50
   3   4   8   40.40   10.80
   3   5   2  629.24   25.20
   3   5   6  140.99   15.60
   4   0   8  359.16   20.70
   4   1   8  264.27   18.70
   4   4   4   70.99   10.90
   1   6   8   85.69   11.90
   2   2  11   -1.10    7.40
   2   6   6  335.67   19.30
   3   4   1    1.70    8.30
   4   3   2   43.60    8.10
   0   7   3   31.90    9.80
   4   3   6   82.59   13.00
   3  10  -1   29.00    7.30
   3  10   0   62.79    7.80
   4   3  -3  186.48   10.80
   4   7  -4   26.10   10.00
   4   7   4   74.09   10.20
   4   9   0  200.68   12.50
   5   4   3   51.69   12.80
   5   5   3   15.30    8.60
   5   7   1   24.30    9.50
   4   3   5  157.08   13.90
   4   5  -4    8.10    8.30
   4   5   5   47.80   11.70
   5   3   2  366.76   18.80
   5   4  -2  645.74   22.30
   5   6   2    8.40    9.70
   5   7  -1   41.80   11.00
   5   7   0    2.30    9.00
   3   1   5  107.79   11.70
   3   6   6   26.00    9.30
   3   9   3   89.39    8.30
   4   2   4    5.60    9.70
   4   4   5  239.48   17.90
   4   6  -4  473.65   19.70
   5   3   0   20.60    6.30
   5   3   1  468.45   21.10
   5   5  -2  309.47   18.00
   5   6  -2   48.10   10.90
   4   8   2   11.80    8.10
   5   4  -1  257.97   16.10
   5   4   2    1.00    7.00
   5   5   2   18.80    8.80
   5   6  -1    5.20    9.80
   5   6   1    0.80   10.20
   2   6   7  114.39   12.70
   3   8  -4    2.10    9.10
   3   9  -3    6.70    8.60
   4   6   4    7.70    9.90
   5   4   0   15.20    9.10
   5   4   1    1.20    8.90
   5   5  -1  545.35   23.40
   5   5   1    2.00   10.40
   5   6   0  100.19   13.30
   3   8   4   16.60    8.00
   4   2   3  209.08   15.00
   4   7  -3  535.55   22.30
   4   7   3   -2.50    8.10
   4   8   1   35.10    9.40
   2  10  -2   13.20    9.70
   2  10   2    3.50    5.70
   3   3   6   28.20   11.60
   3   5   6  132.39   14.40
   3   9   2   28.30    7.70
   4   2   0   11.10    6.40
   4   3  -2    4.80    5.10
   4   3   4  234.58   16.20
   4   8  -1   19.50    9.60
   2   9   4   82.69    8.50
   3   4   6   39.80   11.70
   3   9  -2    3.80    8.70
   4   2   2  163.38   12.40
   4   5  -3   88.19   11.10
   4   6  -3  124.29   13.20
   4   8   0  280.27   16.30
   2  10   1   13.30    6.80
   3   5  -4  188.08   11.80
   3   7  -4   63.39   10.80
   4   2   1  574.54   19.10
   4   6   3    2.50   10.00
   4   7   2   22.60   10.50
   2   3   7   11.10   10.90
   2   5   7   40.50   11.10
   2   7   6  105.39   11.50
   2   8   5   -0.50    7.20
   2  10  -1   25.80    8.80
   3   2   5  269.27   16.50
   3   6  -4    0.90    7.90
   3   9  -1    2.80    8.10
   3   9   1    2.30    5.80
   4   3  -1 1346.47   28.30
   1   7   7  357.06   15.70
   1   9   5  139.59    9.80
   2   4   7   26.60   11.70
   2  10   0    0.80    5.60
   3   8  -3  109.49   12.50
   3   8   3   85.39   11.10
   4   4  -2  278.87   14.10
   4   5   3  566.44   25.90
   4   7  -1   -7.90    9.60
   4   7   1   32.50   11.20
   1  10   3   27.00    6.50
   2   9  -3    2.10    8.80
   3   7   4    9.60    9.70
   4   3   2   48.10   10.10
   4   4   3   50.89    9.60
   4   5  -2   72.39   10.60
   4   6   2   -2.10   10.20
   4   7   0    8.20   10.00
   1   8   6    8.80    7.40
   2   9   3   16.20    7.50
   3   3   5   31.10   11.20
   3   5   5  165.38   16.20
   4   3   0  325.87   15.00
   4   3   1  165.78   13.20
   3   4   5  158.88   16.30
   3   8   2   -1.80    8.60
   4   4  -1    0.60    5.00
   4   6   1   44.60   12.00
   1  10  -2    2.10    8.60
   2   6   6  329.37   18.70
   3   2   4   33.40    7.70
   3   7  -3  204.48   15.00
   3   8  -2  274.47   16.10
   4   4   0  435.16   19.00
   4   4   1  209.08   14.80
   4   5  -1  730.93   24.20
   4   6   0  575.94   23.60
   1  10   2    3.40    6.70
   2   7  -4   -2.60    7.80
   2   8   4    1.50    8.20
   3   6   4  242.88   18.50
   3   7   3  119.99   14.10
   3   8   1    3.70    9.10
   4   5   0  926.61   28.10
   1   6   7  196.08   15.00
   2   7   5   63.49   11.60
   2   9  -2   10.90    7.30
   2   9   2  385.96   17.40
   3   5  -3   72.99    9.50
   3   6  -3    4.40    8.20
   3   8   0   80.29   12.50
   1   9   4    1.70    6.80
   1  10  -1  122.49   11.70
   1  10   1   25.40    7.90
   2   5   6   91.89   14.60
   3   2   3  125.39   10.70
   3   3   4    5.50    9.60
   3   5   4  106.19   14.50
   1   9  -3    3.50    9.10
   1  10   0   39.40    7.60
   2   3   6   61.99   12.10
   2   8  -3   50.09   10.70
   2   9  -1   66.69   10.90
   2   9   0   -4.00    8.70
   2   9   1   32.50    8.00
   3   7  -2   25.60    8.00
   3   7   2   18.30   10.70
  -1   7   8    0.90    8.50
   0   9   5  196.18   12.30
   0  10   3    5.30    6.40
   1   7   6    1.40    8.70
   1   8   5   -2.10    8.10
   2   8   3    8.50    9.00
   3   6   3 1438.36   38.20
   0  10  -2  123.69   11.70
   1   5   7  202.98   16.30
   3   6  -2   -1.30    7.40
   3   7  -1   49.00    9.50
   3   7   0  251.27   17.20
   3   7   1    8.40    6.90
   0   5   8   58.39   13.10
   1   9   3   42.60    9.50
   2   2   5  624.94   20.60
   2   7   4   20.10   10.10
   3   5   3   25.70   10.40
   3   6   2   87.79   12.80
  -1   8   7   39.30    7.70
  -1  10   4   18.10    6.00
   1   3   7   25.30   10.60
   1   4   7   76.19   12.80
   2   7  -3  209.78   14.00
   2   8  -2   72.19   11.70
   3   4   3  300.37   16.50
   0  10  -1   47.90    9.90
   0  10   2   -1.50    5.80
   1   9  -2   -0.50    8.70
   3   3   2  356.46   15.50
   3   4  -1  362.26   15.10
   3   6   0  466.75   20.60
   3   6   1  231.18   16.40
   0   4   8   11.10   10.30
   1   9   2  160.58   13.80
   2   3   5  354.26   17.90
   3   4   2  311.37   16.60
   3   5  -1   62.99    7.80
   3   5   2  661.73   24.00
   0   9   4    9.40    7.30
   0  10   0   21.50    9.00
   1   6   6  200.78   14.80
   1   8   4  123.09   11.70
   2   4   5   -5.50    9.60
   2   6  -3   27.70    8.10
   2   6   4  268.17   18.20
   2   7   3   21.90   10.60
   3   4   1   -3.10    6.40
   3   5   0   18.30    8.00
   3   5   1  113.59   11.70
  -1  10   3    6.30    6.90
   1   7   5    8.00   10.00
   1   9  -1    0.10    6.90
   1   9   1    6.30    9.10
   2   2   4 1116.59   24.80
  -2   9   6   15.00    6.50
  -1   6   8  147.49   13.40
  -1   9   5    4.80    7.10
   2   7  -2    9.80    6.70
  -2  10   4    2.40    5.60
   0   8   5   -0.10    8.30
   1   2   6  380.06   16.40
   1   5   6   34.80   11.60
   1   8   3   32.70   10.40
   2   5   4    2.20    9.10
   2   7   2  219.88   15.70
  -1  10  -1  101.69   11.60
  -1  10   2   44.60    8.80
   0   9   3   16.70    8.50
   2   3   4  191.88   13.20
   2   6   3  342.47   19.60
   2   7   1   -3.70    8.40
  -2   8   7   72.19    9.30
  -1   7   7   -2.70    8.40
  -1   8   6  130.69   12.00
   0   9  -2   42.80   10.00
   1   4   6    1.60    9.50
   1   8  -2   -2.90    8.50
   2   6  -2  127.09   10.90
   2   7   0   20.30    8.00
  -1  10   0   84.09   10.60
   0   5   7   66.29   11.90
   1   3   6  281.47   15.10
   1   6   5  368.76   19.40
   1   7  -3   -0.30    7.40
   1   7   4   59.39    9.40
   2   5  -2   33.90    7.00
  -2  10   3   24.80    7.20
  -1   5   8   29.40   10.70
   0   9   2   23.80    9.10
   1   8  -1   40.40    9.80
   2   5   3   31.50    9.30
   2   6   2  514.45   21.00
  -3  10   4  156.58   10.00
  -1   9   4   10.80    7.70
   0   8  -3   64.89    9.80
   0   8   4   56.19   10.90
   0   9  -1    4.70    9.10
   1   8   0  435.66   20.00
   2   6   0   21.10    7.80
   2   6   1   51.79    9.30
  -3   9   6   90.29    8.90
  -2   9   5    1.40    6.30
  -2  10  -1    5.30    8.40
   0   4   7   57.49   11.60
   0   9   1   -3.10    6.40
   1   7   3   13.40    9.10
   2   5   2  201.58   13.40
  -2  10   2  134.09   11.60
   0   7   5   14.80   10.20
   1   6  -3  295.07   12.80
   1   6   4   -2.70    8.40
   2   5  -1  206.88   10.80
  -3   7   8    1.80    8.50
  -2   6   8   -0.80    8.50
  -2  10   0  143.29   12.20
  -2  10   1  296.87   15.50
  -1   4   8   89.89   12.00
  -1   8   5   71.89   10.80
  -1   9  -2   35.20    9.50
  -1   9   3   12.20    8.20
   1   7  -2   22.90    8.00
   2   5   1  236.78   12.70
  -4  10   4   28.10    6.20
  -3  10  -1   -1.40    7.40
  -3  10   3  218.08   12.70
  -1   6   7  106.49   13.20
   0   8   3  350.36   19.20
   1   3   5  545.95   19.10
   1   4   5    6.20    6.10
   1   7   2    8.30    8.90
   2   4   1  279.87   12.90
  -4   9   6    3.30    5.30
  -2   7   7  159.18   13.20
  -2   8   6  247.38   14.10
  -1   7   6    7.60    7.20
   0   8  -2    2.40    8.90
   1   7  -1  380.96   16.60
  -2   9   4    0.90    7.10
  -1   9   2   71.69   10.80
   0   5   6   49.30   11.20
   1   5   4  545.75   21.40
   1   6   3   46.80    9.60
   1   7   0   10.10    7.40
   1   7   1   12.70    5.90
  -4   6   9   14.90    8.30
  -3   9   5   -0.90    6.30
  -3  10   0  159.68   12.20
  -1   9  -1   -2.40    6.60
   0   6   5  123.19   13.70
   0   7  -3  157.58   10.80
   0   8   2  296.97   16.80
   1   6  -2    9.30    6.40
  -4  10   3  163.58   10.60
  -3  10   1   84.99   10.30
  -1   8   4  105.19   12.50
  -1   9   0    3.60    8.50
  -1   9   1   12.50    7.20
   0   8  -1  212.28   13.40
   0   8   1   10.90    9.20
  -4   8   7   85.99    9.50
  -4  10   0   17.30    7.60
  -2   5   8   40.70   10.70
  -2   9  -2   53.89   10.00
  -1   5   7  189.58   15.20
   0   4   6   26.90    8.80
  -4   7   8   -1.00    7.10
  -4  10   1  117.99   10.00
  -4  10   2   34.00    7.80
  -2   9   3   20.70    8.70
   0   7   3   37.90   10.10
   1   3   4   55.39    7.10
   1   5   3  168.58   12.60
   1   6   1   -4.00    6.10
  -5  10   1   79.19    8.00
  -5  10   2    9.10    6.00
  -3   8   6   30.50    8.60
  -2   8   5   41.00    8.20
  -1   7   5   24.90    7.20
   0   3   6   99.99   10.70
   1   6   0   -5.90    6.30
  -4   9   5    2.60    4.80
  -3   4   9    2.70    9.50
  -3   6   8  205.38   14.50
  -3   9   4   -0.90    6.90
  -2   6   7   16.00    9.30
  -2   9   2   23.30    9.40
  -1   8  -2   36.40    9.20
  -1   8   3  125.79   12.00
  -5   6   9    8.10    7.60
  -5   8   7   87.99    8.80
  -2   7   6    6.20    7.10
  -1   4   7    7.70    9.40
   0   7   2  187.08   14.00
   1   4   3   55.79    6.90
   1   5   2    1.70    4.70
  -5   7   8   11.30    7.00
  -2   4   8  138.09   13.40
  -2   9   0  225.38   15.40
  -1   8   2    8.60    8.20
   0   7  -1  700.23   20.80
   1   5   1  552.44   17.70
   0   7   1  105.99    9.90
 -10   4   5    7.00    7.10
  -8   8   3   33.70    7.40
  -7   2   7  187.18   16.40
  -7   3   7  839.82   30.10
  -6   2   7  592.24   25.00
  -5   5   6   46.00    9.80
  -3   6   4   20.40    9.90
  -3   7   3  436.86   21.20
  -9   4   6   -1.80    8.70
  -8   5   6   51.99   11.60
  -5   9   1  131.19   12.30
  -4   1   6    7.60    8.30
  -9   2   6   92.09   12.50
  -9   3   6   88.69   12.40
  -7   9   1    7.90    6.40
  -6   5   6   -9.10   10.80
  -5   0   6    2.50    8.10
  -5   6   5  217.68   18.30
  -4   3   6   69.09   10.00
  -3   4   5    1.60    7.50
  -2   4   4  392.56   17.40
 -10   5   4    1.90    7.20
  -8   6   5   12.00    8.90
  -8   7   4    8.20    7.40
  -7   5   6    4.30    8.20
  -7   8   3    4.40    8.30
  -6   8   3   20.30   10.00
  -6   9   1  166.68   12.60
  -5   4   6  274.37   19.70
  -5   7   4   18.80   10.60
  -4   2   6   -2.00    6.80
  -4   9   0   25.90    9.40
  -9   7   3   10.10    6.40
  -4   5   5   42.00    8.90
  -4   8   2  165.08   14.00
  -3   8   1  188.28   14.80
  -1   5   2  139.99   10.80
  -1   6   1   24.90    7.80
  -7   6   5    2.90   10.30
  -7   7   4   57.89   11.50
  -6   6   5  225.18   17.40
  -6   7   4   22.00   11.00
  -3   3   5   11.10    5.60
  -9   6   4    3.00    7.60
  -8   8   2   20.00    6.30
  -7   4   6  172.48   17.70
  -7   9   0  126.79    9.70
  -6   4   6   74.19   11.60
  -5   3   6  580.14   26.30
  -5   9   0    6.90    9.40
  -3   2   5   53.09    7.80
  -3   5   4   -6.70    8.20
  -2   3   4  546.05   18.10
  -2   7   1  339.17   17.00
 -10   4   4    2.70    8.20
  -8   2   6   36.30   11.50
  -8   3   6  159.88   16.30
  -6   9   0  255.07   14.50
  -5   8   2   27.30   11.10
  -4   9  -1   23.20   10.70
  -3   7   2  123.79   13.40
 -10   3   4   24.30   10.30
  -9   4   5   11.00    9.90
  -7   8   2  107.29   12.30
  -6   1   6   94.29   12.70
  -6   3   6  176.08   17.10
  -5   5   5   24.10    8.60
  -4   4   5  262.27   17.30
  -2   6   2   -0.40    6.20
 -10   5   3   29.80    7.60
  -9   7   2  113.89    9.50
  -8   5   5  183.38   15.30
  -8   7   3    2.40    7.80
  -7   2   6   45.80   11.80
  -6   2   6   -1.00   10.60
  -9   2   5    1.70   10.30
  -9   3   5   61.79   12.00
  -8   6   4  195.08   16.30
  -8   8   1   76.39    9.70
  -7   5   5  229.68   18.60
  -6   5   5    8.80   11.70
  -5   6   4 1205.08   35.80
  -5   7   3   46.00   13.00
  -4   8   1   -3.90    9.80
  -3   8   0  311.77   17.20
  -9   5   4   24.70   10.00
  -7   7   3    7.00    9.80
  -6   9  -1  138.99   11.80
  -5   9  -1    2.00    8.30
  -4   3   5   42.20   10.30
  -3   4   4  549.85   20.50
  -9   6   3    1.90    8.10
  -7   6   4   19.50   11.60
  -6   6   4  205.18   16.40
  -6   7   3    2.10    7.90
  -5   4   5   58.49   12.50
  -4   5   4   48.70   10.60
  -1   6   0  193.28   11.50
 -10   4   3    4.90    7.80
  -7   8   1  166.48   13.90
  -5   8   1    0.50    9.80
  -4   2   5    5.60    5.80
  -2   7   0  605.04   20.60
  -9   7   1   57.79    6.90
  -8   1   5   14.40   11.10
  -8   8   0  226.28   12.70
  -7   4   5   -0.20   11.90
  -6   4   5   29.00   12.00
  -6   9  -2   34.10    8.90
  -5   9  -2   93.99   11.20
  -4   6   3   27.90    9.20
  -3   7   1   24.30    9.60
 -10   3   3   89.49   11.30
  -9   4   4   31.90   11.00
  -8   3   5  209.78   17.50
  -8   5   4  148.09   15.40
  -8   7   2   12.10    6.50
  -6   9  -3    4.20    7.60
  -5   3   5   91.59   13.30
  -3   5   3    4.10    6.50
  -8   2   5  146.69   15.40
  -8   6   3  245.28   17.50
  -6   0   5  136.39   12.30
  -5   5   4  128.79   13.50
  -5   7   2  110.39   14.20
  -5   9  -3   89.69   11.60
  -4   8   0   39.70   11.20
  -3   8  -1  206.18   14.70
  -2   6   1    3.60    7.80
  -9   3   4  515.15   22.80
  -9   5   3  142.09   13.80
  -9   6   2    6.80    7.90
  -9   7   0   21.00    6.10
  -8   8  -1    3.70    6.00
  -7   5   4  136.99   16.10
  -7   7   2   12.20   10.00
  -6   3   5  103.59   13.80
  -6   5   4    3.10   10.10
  -5   1   5   23.20    8.60
  -4   4   4   75.99    9.20
 -10   4   2   68.89    9.60
  -9   2   4  236.88   17.30
  -7   1   5   21.10   10.50
  -7   2   5  389.36   20.60
  -7   6   3  162.28   16.50
  -7   8   0   -0.30    8.20
  -6   7   2   15.10   10.70
  -8   7   1   13.50    8.10
  -6   2   5  484.15   20.50
  -6   6   3  175.58   15.70
  -5   8   0  263.17   18.00
 -10   3   2   15.30    8.80
  -8   4   4  132.59   14.00
  -4   5   3   22.30    9.00
  -4   7   1   89.69   12.90
  -3   4   3  454.65   17.90
  -2   7  -1  476.85   18.40
  -9   6   1    1.10    7.30
  -5   4   4    7.00    6.20
  -4   3   4  135.09   11.40
  -4   8  -1  211.78   15.50
  -3   7   0   63.49   10.90
  -3   8  -2   34.30    9.80
 -10   4   1  255.07   13.40
  -8   3   4  128.29   15.00
  -8   5   3   86.29   13.50
  -8   6   2   57.49   11.60
  -7   4   4   -0.50   10.00
  -7   7   1    4.80    9.40
  -6   4   4   47.60   11.10
  -9   5   2   28.00    8.00
  -8   1   4   28.30   10.90
  -8   7   0  208.88   14.00
  -5   7   1   12.30   11.10
  -4   2   4  144.09   11.40
  -3   5   2   -1.00    7.20
 -10   2   1   35.80    8.60
 -10   3   1   89.29    9.90
  -9   1   3  551.84   21.80
  -9   3   3   80.79   13.50
  -8   2   4  529.95   23.20
  -7   6   2   76.79   13.20
  -6   7   1    6.20    8.50
  -6   8  -1  108.29   11.30
  -5   3   4  266.17   16.50
  -5   5   3    9.30    6.50
  -5   6   2  111.89   14.10
  -5   8  -1  527.85   21.70
  -2   6   0  206.18   12.50
 -10   4   0   99.09    9.40
  -9   2   3   56.09   11.90
  -9   6   0    0.70    6.30
  -7   0   4   10.40    8.40
  -6   5   3   81.19   12.80
  -6   6   2   12.90   10.00
  -2   5   1   -0.50    4.00
  -8   4   3  818.22   29.70
  -7   8  -4   16.20    6.50
  -7   8  -3   78.09    9.30
  -4   4   3   61.09    9.60
  -4   7   0  108.69   13.20
  -4   8  -2  238.38   15.60
  -3   8  -3   45.30    9.60
 -10   3   0   91.99    9.40
  -9   5   1    5.60    8.50
  -9   6  -1   19.10    6.80
  -8   6   1   -3.70    8.70
  -8   7  -1   30.10    6.90
  -6   8  -2  157.08   13.70
  -2   7  -2   -0.30    8.80
  -8   5   2   29.80    9.00
  -7   1   4    0.30    9.30
  -6   0   4   73.19    9.90
  -6   2   4    1.70    9.20
  -5   1   4  449.56   17.30
  -5   8  -2   85.89   12.40
  -3   7  -1  151.48   13.20
  -9   6  -2   87.99    8.30
  -8   7  -2  108.79   10.40
  -7   4   3   13.10   10.10
  -6   1   4  198.98   13.50
  -6   7   0   10.40   10.80
  -5   4   3  215.08   14.80
  -4   5   2   66.79    8.80
  -4   6   1  651.33   22.90
  -9   3   2   -1.00    9.70
  -8   7  -3   23.60    7.50
  -7   6   1   29.50   10.70
  -6   4   3   12.00    8.90
  -6   8  -3  100.29   11.40
  -4   8  -3   39.70   10.50
  -3   4   2  508.05   17.50
  -9   1   2  235.18   15.90
  -9   2   2    1.30    9.80
  -9   5   0    0.10    7.60
  -8   6   0   80.79   11.70
  -7   7  -1   -0.40    9.10
  -6   8  -5  147.79   10.70
  -6   8  -4   35.30    8.70
  -5   5   2    3.60    8.10
  -5   6   1  491.45   22.50
  -5   8  -3   -5.20    8.80
  -4   3   3    0.40    6.40
  -9   4   1   96.69   11.10
  -8   1   3   67.29   12.30
  -8   2   3   75.69   11.30
  -8   4   2  159.18   16.20
  -6   5   2  282.87   18.40
  -6   6   1   -4.40    7.40
  -4   7  -1    3.50    9.90
  -3   6   0   84.79    9.30
  -8   5   1  105.59   13.70
  -7   3   3   40.60   11.90
  -6   7  -1    8.10   10.40
  -5   8  -4  279.07   16.00
  -2   6  -1  363.16   14.90
  -9   5  -1   -0.90    5.40
  -8   6  -1   -0.80    8.00
  -7   7  -2    8.40    9.10
  -6   3   3  753.72   25.80
  -5   3   3  755.32   24.00
  -5   8  -6   12.90    8.20
  -3   7  -2    2.70    8.80
  -9   3   1   -4.50    9.20
  -9   4   0    6.40    8.80
  -9   5  -2    4.50    7.20
  -7   6   0   11.60   10.40
  -5   8  -5  211.28   13.70
  -4   4   2  245.08   14.30
  -4   8  -5  154.88   12.60
  -9   1   1  156.78   15.10
  -9   5  -3   -2.30    5.80
  -7   0   3   15.60   10.00
  -7   2   3   49.00   11.60
  -7   4   2   49.30   11.50
  -7   7  -3   87.29   11.40
  -9   2   1   21.00   10.60
  -8   6  -2   58.89   10.00
  -7   1   3  360.66   18.30
  -7   5   1 1048.40   32.40
  -6   6   0  207.28   16.80
  -4   5   1 1284.07   30.80
  -9   4  -1  194.18   14.60
  -8   4   1   11.00   10.20
  -8   6  -5   79.09    8.10
  -7   7  -4  147.89   11.20
  -6   4   2   12.40    6.70
  -5   4   2    5.20    5.40
  -5   6   0  173.68   14.00
  -4   7  -2   52.69   11.10
  -9   3   0   77.39   11.90
  -8   1   2  343.27   19.50
  -8   2   2  520.75   22.70
  -8   6  -4    7.30    7.60
  -8   6  -3   18.10    6.10
  -7   6  -1   43.60   11.10
  -6   5   1  164.18   13.90
  -5   5   1    6.40    6.10
  -9   4  -4    0.20    5.90
  -9   4  -2   82.29   10.80
  -7   3   2   69.69   13.10
  -6   0   3  348.17   15.50
  -6   1   3  787.32   23.50
  -3   7  -3  381.46   18.40
  -9   1   0    1.60   10.40
  -9   2   0   52.39   11.40
  -9   4  -3   -2.50    7.60
  -8   5  -1  127.59   14.30
  -2   6  -2  388.26   15.90
  -8   4   0  115.69   14.50
  -7   4   1   14.60   10.40
  -7   5   0   89.29   12.40
  -6   6  -1   14.60   11.20
  -4   3   2    0.80    4.50
  -7   6  -2  151.98   14.10
  -6   3   2   41.00    8.70
  -6   7  -6   47.70    9.70
  -6   7  -5   27.00    9.60
  -5   3   2   23.30    9.20
  -5   6  -1    5.50   11.10
  -4   7  -3    4.90    8.20
  -9   1  -1  147.79   14.30
  -9   2  -1  111.99   13.10
  -8   5  -2   -3.00    6.80
  -7   2   2  180.38   14.60
  -8   0   1 1040.40   30.20
  -8   2   1 1210.88   34.80
  -8   5  -5    2.60    6.60
  -8   5  -3    3.40    8.90
  -7   6  -6  290.67   15.00
  -7   6  -3    5.60   10.00
  -6   5   0   12.50    8.80
  -5   7  -4    5.90   11.40
  -4   4   1  500.65   18.90
  -4   5   0   13.20    9.30
  -3   7  -4  374.86   19.10
  -9   1  -3    0.40    8.30
  -9   1  -2   58.39   11.40
  -9   2  -3    2.10    8.40
  -9   2  -2   -1.00    9.10
  -8   1   1   24.80   12.40
  -8   4  -1  234.38   18.60
  -8   5  -4    7.40    8.00
  -7   0   2   10.40   10.40
  -7   1   2   90.29   11.40
  -7   5  -1   82.19   14.10
  -7   6  -4   21.40   10.20
  -6   6  -2   76.59   13.60
  -5   5   0    9.00    6.90
  -5   7  -7  254.67   15.30
  -4   7  -4  326.47   20.20
  -8   3   0    0.10    8.90
  -7   3   1  140.79   16.50
  -7   6  -5  143.79   13.60
  -5   7  -5    4.40   12.00
 -10   1  -1    0.40    8.60
 -10   1   0   29.70    9.50
 -10   2   0    1.50    8.10
 -10   3  -1  191.78   13.00
  -9   4   1  109.39   13.80
  -8  -1   3   22.50   13.20
  -8   4   2  172.08   17.20
  -8   5   1  103.99   13.10
  -8   6  -1   -2.30   10.30
  -7  -2   3  322.67   19.90
  -7   6   0   16.00   11.80
  -7   7  -3   78.89   11.50
 -10   2  -1   19.50    8.10
  -9   5  -1    4.60    8.70
  -8  -2   2  128.79   15.40
  -8   2   3   76.39   14.90
  -7   3   3   37.50   12.00
  -6   7  -2   54.09   11.90
  -5   3   3  785.12   26.40
  -9  -1   1   22.50   11.60
  -9   0   2   12.70    9.80
  -9   2   2   -0.80   11.10
  -9   5  -2   -1.40    7.90
  -6   3   3  780.72   28.50
  -4   5   1 1254.27   29.20
  -9   1   2  241.98   18.40
  -9   5  -3    4.10    7.10
  -8   1   3   66.69   14.20
  -7   4   2   38.80   13.10
  -9   3   1   13.30    8.90
  -9   4   0    0.00    7.20
  -8   5   0    5.80   11.40
  -8   6  -3   34.80    9.70
  -6  -2   3  208.88   15.60
  -9  -1   0   20.00   11.50
  -8   3   2   10.40    9.70
  -8   4   1   23.90   12.60
  -8   6  -4   14.10    8.00
  -7  -1   3   26.10   11.40
  -7   2   3   46.70    9.80
  -7   6  -1   57.19   14.20
  -6   4   2   10.40    7.90
  -6   7  -3   21.30   11.20
  -5   5   1    4.10    8.00
  -9   0   1   64.29   14.00
  -9   2   1   18.20   12.00
  -9   4  -1  208.08   16.10
  -8  -2   1   75.89   14.60
  -8  -1   2   88.49   15.80
  -6   2   3  125.09   13.50
  -5   2   3  627.54   22.50
  -9  -1  -1  338.87   18.00
  -9   3   0   84.19   13.80
  -7   1   3  364.56   20.80
  -9   4  -4    5.10    6.80
  -9   4  -2   72.39   11.10
  -8   5  -1  139.49   15.70
  -7  -2   2  255.07   19.10
  -7   3   2   57.89   13.00
  -6  -1   3   63.59   11.60
  -4   6  -1  128.49   12.60
  -9   0   0   40.20   12.50
  -9   4  -3   -1.00    7.90
  -7   4   1   -5.10   10.20
  -7   6  -2  137.49   15.50
  -6   1   3  810.62   27.10
  -5   1   3   78.49    9.70
  -5   6  -1    8.00   11.00
  -9   1   0    1.70   11.40
  -9   2   0   37.10   10.10
  -9   3  -1   84.19   13.10
  -8  -2   0    0.20   11.60
  -8   3   1    8.60    8.50
  -8   4   0  106.19   15.60
  -9   0  -3   45.90   10.00
  -9   0  -1  163.48   15.90
  -9   3  -4  406.06   16.80
  -8  -1   1   13.20   12.70
  -8   5  -2    0.50   10.00
  -6   5   0   20.10   12.00
  -5   3   2   26.40    7.30
  -4   4   1  477.65   18.90
  -4   5   0   16.00    9.20
  -9   0  -2    0.90    9.80
  -9   1  -4    1.90    7.90
  -9   2  -1  109.69   14.20
  -9   3  -3  599.54   22.60
  -9   3  -2   96.99   12.70
  -7  -1   2    3.80   10.80
  -7   6  -6  262.67   13.50
  -7   6  -3   -1.10   10.30
  -6   4   1  192.78   16.80
  -9   1  -1  133.49   13.60
  -9   2  -4    4.10    7.40
  -8  -2  -1   26.30   11.50
  -8   2   1 1275.17   39.00
  -8   5  -4   11.60    8.70
  -8   5  -3   13.60    8.00
  -7   6  -4   17.70    9.60
  -6  -2   2   49.20   11.70
  -6   6  -2   52.99   13.50
  -5   5   0   13.10    8.30
  -9   1  -2   45.60   11.40
  -9   2  -3    4.40    9.50
  -9   2  -2    3.40    9.80
  -8   1   1   16.80   13.50
  -8   3   0    1.00   11.90
  -7  -2   1   10.10   11.90
  -7   1   2  107.29   12.60
  -7   3   1  144.89   16.00
  -7   6  -5  137.79   12.60
  -6   2   2   77.89   11.40
  -7   4   0   79.39   13.60
  -8  -1   0   51.69   11.00
  -8   4  -6    0.10    6.50
  -8   4  -2  199.28   17.30
  -5   2   2  398.66   17.60
  -5   6  -2   82.59   11.50
  -4   6  -2  227.08   15.20
  -8   2   0    7.90   11.90
  -6   1   2   -2.80    9.10
  -6   6  -3    7.90   11.00
  -8   1   0   34.40   12.80
  -8   3  -1    0.70   10.40
  -8   4  -5   45.40    9.40
  -8   4  -3   28.50   10.60
  -7   2   1  342.37   21.00
  -7   5  -7   20.30    7.60
  -6   3   1   27.30    8.00
  -8  -1  -4  141.49   13.80
  -8  -1  -1    8.80   11.40
  -8   3  -6  139.39   10.90
  -8   4  -4    9.10    9.30
  -7  -1   1   13.30   12.10
  -6   4   0  133.79   13.00
  -6   6  -7  100.79   10.80
  -5   1   2   81.39   10.00
  -8  -1  -2   13.70   11.10
  -7  -2   0    7.20   11.60
  -7   1   1   44.00   11.90
  -7   3   0  607.14   27.00
  -7   4  -1   75.69   12.00
  -6   6  -4   79.19   13.20
  -5   3   1  560.04   20.70
  -5   5  -1  177.38   15.40
  -4   5  -1  104.79   11.90
  -8  -1  -3   17.70   10.50
  -8   2  -6   -2.30    7.00
  -8   2  -1   91.19   12.20
  -8   3  -2  110.69   13.40
  -6   6  -6    1.50    9.60
  -6   6  -5   11.00    9.80
  -5   6  -3  158.38   15.60
  -4   4   0    4.20    7.10
  -8   0  -5   28.80    9.00
  -8   3  -5  207.38   14.50
  -8   3  -3  101.39   14.10
  -6   2   1  388.46   19.60
  -8   2  -2  139.59   16.10
  -8   3  -4    2.00    9.10
  -7   2   0 1062.09   34.10
  -7   4  -2   -3.70   10.60
  -4   6  -3  335.07   17.60
  -8   0  -4   99.29   12.90
  -8   0  -3  166.78   15.80
  -8   1  -5   26.70    9.10
  -8   1  -2  178.18   17.60
  -8   2  -5  249.68   16.00
  -7  -1   0    3.80   10.80
  -7   3  -1    7.80   11.30
  -6   3   0  117.89   13.10
  -6   4  -1    2.30   10.00
  -8   1  -4   -7.20    9.40
  -8   1  -3    2.20   10.90
  -8   2  -4  248.68   17.50
  -8   2  -3   40.20   10.00
  -7  -2  -5   34.90   10.20
  -7   1   0    0.90   10.30
  -7   4  -7    4.30    7.60
  -6  -1   1   11.30    9.70
  -6   1   1  540.75   21.90
  -6   5  -8   18.90    7.40
  -5   2   1   23.50    5.90
  -5   6  -8   49.00   10.70
  -5   6  -4   -1.10    9.90
  -7   4  -3    3.80   10.70
  -5   5  -2  538.75   22.70
  -7   4  -6    6.70    9.10
  -5   6  -5   37.10   11.20
  -7  -2  -3   57.39   12.90
  -7  -1  -6    6.90    8.70
  -7  -1  -1    2.00   12.00
  -7   0  -7   46.10    8.60
  -7   2  -1   -1.40    7.00
  -7   3  -2   28.70   11.60
  -7   4  -5  267.67   18.60
  -7   4  -4  507.55   23.50
  -5   1   1  794.22   23.60
  -5   3   0  664.53   23.50
  -5   6  -7  110.19   13.10
  -5   6  -6   -4.20   10.40
  -4   5  -2    6.20    9.20
  -4   6  -4   64.09   12.60
  -3   5  -2 1349.27   27.30
  -7   3  -7   16.40    6.70
  -6   4  -2   90.99   13.70
  -6   5  -7    1.90    9.60
  -7   1  -1 1310.97   37.40
  -7   3  -3    6.90   11.90
  -6   3  -1  253.87   17.60
  -6   5  -6    0.50   10.00
  -5  -1   1   62.69    9.60
  -5   0   1   12.60    8.40
  -7  -1  -2  128.89   16.40
  -7   1  -7    3.70    8.20
  -7   2  -7  187.28   12.70
  -7   2  -2   10.90   11.00
  -7   3  -6  101.99   13.10
  -6   1   0  694.73   25.90
  -6   3  -9   30.90    7.80
  -5   5  -9   40.80    9.40
  -5   5  -3    6.90   11.00
  -4   4  -1   63.79    8.60
  -6  -1   0   20.90    9.00
  -4   5   8  161.88   17.20
  -3   8   6   33.30    8.70
  -2   5   7  125.99   16.00
  -1   9   3    8.20    9.20
  -1  10   1   89.19   11.30
   0   5   5    5.30    9.60
   0   7   4  118.49   15.50
   0   8   3  314.37   19.80
   1   6   3   45.70   11.60
   1   8   1  275.07   17.50
   2   7  -2    6.20    8.10
  -2   7   6   10.00    8.60
  -2   9   4    0.20    8.10
  -1   5   6  167.48   17.00
  -1   7   5   26.60   11.80
   0   3   5   12.10    8.50
   1   7   2    6.10   10.60
   2   6   0   12.30    8.80
  -4   4   8   25.50   12.10
  -4   7   7  256.17   16.20
  -3  10   3  231.58   13.70
  -2   3   7   -0.10    8.10
  -2   4   7  283.27   19.60
  -1   8   4  103.19   14.00
   0   4   5  160.38   14.40
   0   9   1    3.30    7.50
  -5   5   8   11.80   11.10
  -4   9   5    1.20    7.50
  -3   6   7   19.10    9.40
  -2  10   2  124.49   10.70
  -1   3   6    7.00    9.30
   1   5   3  178.58   13.60
   1   8   0  412.86   20.00
   2   6  -1    5.80    7.40
  -5   7   7    5.30    9.20
  -4   8   6   -1.60    6.20
  -1  10   0   63.19    8.60
   0   6   4   10.30    9.30
   1   4   3   57.79    8.90
  -6   7   7    8.60    8.00
  -5   9   5   50.49    8.30
   0   8   2  276.97   18.00
   0   9   0   -4.00    8.80
   1   6   2   70.39   10.70
   1   8  -1   36.60    9.60
  -4  10   3  182.88   11.70
  -3   2   7  214.18   13.50
  -3   5   7   -4.90   10.00
  -3   7   6  157.18   15.20
  -3   9   4   -3.60    7.20
  -1   6   5   14.00    7.40
  -1  10  -1   93.99   10.60
   0   7   3   33.50    8.10
  -6   8   6  167.78   11.20
  -4   6   7    0.00   10.60
  -3   8   5   49.90   10.40
  -2   9   3   30.00    9.30
  -1  10  -2  268.97   14.10
   1   8  -2   -0.70    7.30
  -5  10   3   31.00    6.30
  -3   4   7   27.80   10.60
  -3  10   2   12.40    8.00
  -1   7   4    5.40    9.00
  -1   8   3  146.69   14.60
   0   9  -1   -1.60    8.10
   1   5   2    6.60    7.60
  -3   3   7   17.00    7.90
  -2   8   4   26.50    7.50
  -1   5   5  240.48   16.00
   0   3   4   -1.90    5.70
   0   4   4   -0.90    7.20
   0   9  -2   46.30    9.10
   1   7   0   11.70    7.90
  -7   6   7   65.39    9.90
  -5   6   7   15.80   10.20
  -4   9   4    2.70    6.90
  -2   2   6    2.20    7.40
   0   6   3    7.10    7.80
   1   4   2  221.38   12.00
   1   6   1    0.30    7.20
  -4   5   7    1.30   11.40
  -3   6   6   25.20   10.30
  -2  10   0  132.19   10.80
   0   7   2  190.08   14.70
  -6   6   7  269.07   15.80
  -4   8   5   20.10    7.70
  -4  10   2   29.10    7.80
  -3   9   3    7.20    8.20
  -3  10   1   78.99   10.00
  -2   3   6  524.25   19.30
  -2   9   2   27.50    9.40
   1   7  -1  368.16   16.10
  -5   9   4    2.60    6.80
  -2   6   5    5.30    9.20
  -2  10  -1   -8.00    7.10
  -1   6   4   43.50    8.00
  -1   8   2   27.30    9.30
   0   8   0   38.60    9.20
  -7   7   6    4.30    7.30
  -6   9   4   34.10    7.30
  -5  10   2   10.20    6.20
  -4   4   7  121.29   14.30
  -3   7   5   60.39   11.70
  -3   8   4   42.70   10.60
  -1   7   3   84.59   12.10
  -1   9   0   -0.90    6.40
   0   5   3  387.86   16.50
   1   5   1  543.95   17.40
   1   6   0    5.20    7.10
   1   7  -2   25.20    7.70
  -7   8   5   43.80    7.50
  -6   7   6  238.18   15.00
  -5   5   7    3.10    9.80
  -5   8   5   66.69    9.30
  -4   3   7   26.20   10.10
  -2   7   4  227.18   16.50
  -2   8   3  351.36   18.60
  -2  10  -3  299.47   13.90
  -2  10  -2   77.09   10.20
  -4  10   1  128.89   11.40
   0   4   3   -1.60    5.30
   0   6   2   -1.20    6.90
   0   7   1  113.49   10.50
   0   8  -1  218.18   14.00
  -6   5   7   10.00   10.00
  -4   9   3   75.69    9.40
  -2   5   5    0.30    8.00
  -2   9   1   -0.70    8.90
  -1   5   4   95.99    9.60
  -1   9  -1    7.10    6.90
  -6  10   1   28.10    6.10
  -5   4   7  140.09   14.20
  -5  10   1  102.99    9.80
  -3   4   6  418.26   19.90
  -3   9   2   61.19   10.70
  -1   8   1    9.60    8.80
   0   8  -2   -0.90    7.80
   1   5   0  175.38   10.60
   1   6  -1  145.79    9.70
  -7   9   3   51.79    7.20
  -5   9   3   -0.70    6.80
  -4   7   5   44.50    9.00
  -4   8   4  122.39   13.30
  -3  10  -1    0.40    7.70
  -1   4   4 1640.74   31.60
  -1   6   3    8.70    7.60
  -1   9  -2   36.00    9.00
  -6   4   7    6.50    9.70
  -6   9   3  111.29   10.50
  -5   6   6  -10.10    9.60
  -4  10   0   17.20    7.80
  -3   3   6  193.08   14.10
  -3   6   5    2.70    6.50
  -3  10  -2   20.80    8.80
  -2   8   2    3.40    8.40
  -1   7   2  183.08   13.10
  -1   9  -3  159.38   11.90
   0   5   2   85.79    9.30
   0   8  -3   70.19    9.20
   1   6  -2    2.10    6.10
  -8   7   5   -0.50    6.50
  -4   5   6   -4.00   10.10
  -3   8   3   -4.70    6.80
  -3  10  -3    1.80    7.60
  -2   6   4    2.00    6.70
   0   6   1   22.30    8.10
  -6   6   6    9.00   10.10
  -6  10   0    1.20    5.30
  -5   8   4  189.48   14.80
  -5  10   0    1.50    7.00
  -4   9   2   71.69   11.10
  -2   3   5 1221.48   26.40
  -2   7   3  375.16   19.00
  -6   8   4    1.60    8.10
  -4  10  -1  484.35   18.60
  -3   9   1  210.68   14.80
  -4  10  -3    5.30    6.90
  -4  10  -2    4.60    7.30
  -3   5   5    4.70    8.70
  -2   9  -1  136.59   13.60
  -1   5   3  396.96   17.10
   0   7  -1  698.63   21.60
  -7   9   2   57.59    7.80
  -5   5   6   48.90   13.20
  -5   9   2    3.70    7.80
  -4   6   5    1.60    9.20
  -4   8   3  154.08   14.90
  -2   5   4   83.89   10.60
  -2   8   1   12.00    9.90
  -1   7   1 1220.78   31.00
  -6   9   2   -2.60    6.40
  -5  10  -2   -0.70    6.30
  -4   7   4   77.09   12.00
  -3   8   2   -1.20    8.40
  -2   9  -2   50.89   10.60
  -1   6   2  131.09   10.50
  -1   8  -1   -3.30    8.80
   0   5   1   -3.40    6.00
  -6   5   6   -1.20    9.70
  -4   3   6   66.29   10.90
  -4   9   1   42.80   10.20
  -3   6   4    8.90    9.10
  -3   9   0   48.80    9.40
   0   7  -2  123.79   10.80
  -2   6   3  343.97   16.90
  -2   7   2   29.80    7.40
  -1   4   3  427.36   15.30
 -10   1   5  370.06   20.80
 -10   2   5    7.60   10.70
  -9  -1   5   62.69   17.00
  -9   1   6   99.49   16.50
  -9   2   6   85.89   13.10
  -8   3   6  157.28   18.70
  -8   7   2   12.50    9.70
  -7  -1   6  130.49   16.90
  -6  -1   6  583.74   25.00
  -5   0   6   -3.30   10.20
  -5   1   6  164.38   16.50
  -4   3   5   58.49   12.20
 -10   4   4    6.40    7.80
 -10   5   3   25.70    8.50
  -9   4   5    3.20    8.10
  -7   3   6  448.56   25.00
  -5  -2   5  286.57   16.00
  -9   5   4   23.90    8.70
  -8   2   6   48.10   13.50
  -7   7   2    8.10   10.40
  -6   2   6    9.00   11.10
  -6   7   2   29.30   11.80
  -5   5   4  110.29   14.10
  -5   6   3   19.00   11.60
 -10   0   4   63.19   12.50
  -8   1   6   81.39   15.90
  -8   4   5   16.80   11.60
  -7  -2   5   14.20   12.40
  -7   2   6   38.30   13.00
  -6  -2   5  149.79   14.80
  -6   0   6  970.10   30.90
  -6   1   6  102.89   14.60
  -4   2   5    2.90    9.00
 -10   3   4   38.40    9.90
  -9   3   5   46.10   12.70
  -8   6   3  244.28   17.40
  -7   4   5    1.90   11.00
  -4   4   4   80.19   11.70
 -10   1   4   61.59   12.40
 -10   5   2   53.49    8.90
  -9   0   5  147.49   17.50
  -8   5   4  137.89   16.40
  -8   7   1    9.00    8.90
  -6   6   3  166.08   16.70
  -5   3   5   77.09   12.70
  -4   0   5  347.07   16.40
  -4   1   5  519.25   21.20
 -10   2   4   36.80   11.20
 -10   4   3    4.10    7.90
  -9  -1   4    0.70   12.10
  -9   1   5  241.48   19.90
  -9   2   5    2.10   10.80
  -8  -2   4   88.69   15.60
  -8  -1   5   36.50   13.60
  -7   6   3  165.98   16.80
  -4   5   3   27.20    9.90
  -4   6   2  499.45   19.70
 -10   0   3   -2.00    9.60
  -9   4   4   28.00   11.30
  -9   5   3  159.68   14.90
  -8   3   5  167.18   17.50
  -5   7   1    2.90    9.60
  -3   4   3  441.46   17.20
  -7  -1   5   37.40   12.50
  -7   3   5   21.90   11.80
  -7   7   1   10.20   10.20
  -6   3   5  113.49   12.80
  -5   2   5    7.40    9.50
 -10   3   3   90.29   11.80
 -10   5   1   16.30    7.20
  -8   0   5   13.60   12.50
  -6  -1   5   75.59   12.20
  -6   7   1    1.70   10.20
  -5   0   5  155.28   13.60
  -3   5   2    5.70    7.40
 -10   1   3    2.00    9.90
 -10   4   2   59.89    9.50
  -9   3   4  545.95   26.20
  -8   1   5   18.60   12.00
  -8   4   4  141.79   16.80
  -8   6   2   60.29   12.10
  -8   7   0  213.68   14.10
  -7  -2   4   71.89   15.40
  -5   1   5   29.40    8.80
  -4   3   4  143.19   12.70
 -10   0   2   89.49   12.20
 -10   2   3    9.30    9.90
 -10   5   0    4.70    6.50
  -9   0   4  113.39   16.20
  -8   5   3   76.69   14.40
  -5   5   3   16.50    9.90
  -5   6   2  131.19   14.30
  -9  -1   3   33.20   12.70
  -9   1   4   35.40   13.70
  -9   2   4  222.98   19.00
  -9   4   3    3.00   10.10
  -9   5   2   21.40   10.10
  -8  -2   3   35.70   14.80
  -7   1   5   22.10   11.30
  -7   4   4    2.40   10.30
  -7   6   2   90.49   14.70
  -6  -2   4   29.90   10.60
  -6   1   5   59.49   11.80
 -10   0   1    7.50   10.00
  -8  -1   4  366.86   22.30
  -7   5   3   83.59   15.00
  -6   6   2   13.40   11.90
 -10   1   2   81.39   12.10
 -10   3   2    7.30    7.00
 -10   4   1  264.67   14.90
  -8   3   4  131.39   16.40
  -8   7  -1   29.30    9.00
  -7   7   0   37.50   11.10
  -5   3   4  257.97   17.70
  -4   2   4  160.98   12.00
  -4   4   3   67.49   10.10
 -10   2   2    3.40    9.50
  -8   6   1    5.20   10.10
  -5   7   0    9.50    9.90
  -4   6   1  658.13   21.90
 -10   4   0  114.79   10.70
  -9  -1   2   -7.10   12.60
  -9   0   3    8.10   12.40
  -9   3   3   93.39   15.00
  -8   0   4  133.79   16.80
  -8   7  -2  103.19   10.30
  -7  -1   4  184.08   16.10
  -7   3   4    0.80   10.40
  -6   3   4  280.27   18.90
  -6   7   0    6.40   10.30
  -4   5   2   64.99   10.70
 -10   1   1  263.37   16.50
 -10   3   1  116.19   12.70
  -9   4   2   72.59   13.10
  -9   5   1    1.10    9.00
  -8   1   4   38.00   13.90
  -8   4   3  893.71   32.40
  -8   5   2   34.10   12.90
 -10   2   1   47.50   11.00
 -10   4  -1   23.00    7.20
  -9   2   3   43.20   10.90
  -9   6  -2   74.19    8.90
  -6  -1   4   37.00   10.40
  -5   2   4  142.59   12.00
 -10   1   0   33.60    9.40
 -10   3   0  117.39   11.70
  -8  -1   3   22.70   13.00
  -7   2   4  524.55   24.20
  -7   4   3   15.20   11.90
  -7   7  -1   10.00    9.80
  -6   2   4   -0.10    8.50
 -10   1  -1   -1.90    7.30
 -10   2   0   -4.50    8.10
  -9  -1   1   10.70   10.50
  -8   3   3   95.29   15.50
  -7   1   4    4.70    8.60
  -7   5   2  279.07   20.40
  -6   4   3   14.90    8.00
  -6   6   1    6.60   11.60
  -5   0   4  732.13   22.70
  -5   1   4  454.25   19.10
  -5   5   2    4.50    9.20
  -4   3   3    5.80    7.80
 -10   3  -1  200.48   13.00
  -9   0   2   22.30   12.40
  -9   3   2   -3.40   10.20
  -9   5   0   -3.90    6.30
  -6   1   4  187.68   13.90
  -9   4   1  123.59   14.20
  -8   0   3   13.70   12.20
  -8   4   2  185.18   17.20
  -8   5   1  113.19   15.10
  -6  -2   3  217.38   15.00
  -6   7  -1    4.50   10.30
  -5   7  -1    3.50   10.40
  -9   2   2    0.00    8.00
  -7   1  -5   10.00   12.30
  -7   2  -2   13.10   12.00
  -7   4  -6    1.80    9.80
  -6   6  -7  107.49   12.00
  -7   1  -4   33.00   13.50
  -7   1  -3  149.39   16.00
  -7   2  -6  192.58   15.30
  -7   3  -6   99.79   14.10
  -7   3  -3    2.00   10.90
  -7   4  -5  246.38   19.30
  -7   4  -4  513.35   25.10
  -6  -1  -5    3.90   12.50
  -6   3  -9   40.80    8.40
  -6   6  -6   -3.70    9.20
  -6   6  -5    7.90   10.50
  -5  -2  -6  273.57   19.90
  -5  -1  -8  127.09   13.50
  -7   2  -5   47.80   13.30
  -7   2  -3   89.89   16.00
  -7   3  -5   29.30   12.10
  -6  -1  -3 1194.48   36.20
  -6   0  -7   14.00   10.80
  -6   0  -1  469.75   22.30
  -5   0  -9   13.70    8.90
  -5   3   0  663.63   23.10
  -5   7  -6  290.47   16.80
  -7   2  -4  232.68   18.00
  -7   3  -4   -2.10    7.50
  -6  -1  -4  471.75   23.80
  -6   5  -8   22.00    8.80
  -6   5  -3  141.69   16.30
  -5   0   0   11.80    9.10
  -5   6  -3  163.88   14.80
  -4   5  -1  105.69   11.30
  -6   1  -1   88.29   11.10
  -6   2  -1   35.30   10.60
  -5  -2  -5  197.68   17.70
  -5  -2  -3  134.69   15.70
  -5   6  -9   24.90    8.70
  -6   0  -2  168.28   17.10
  -6   2  -8   98.89   13.20
  -5  -2  -4  259.07   19.40
  -5   2   0  232.58   14.20
  -5   4  -1  102.09   12.70
  -6   1  -7   32.30   12.00
  -6   3  -8  402.76   19.70
  -6   4  -8   81.99   10.20
  -6   5  -7    5.70    9.90
  -6   5  -4  320.97   20.80
  -5   5  -2  540.75   22.60
  -4  -1  -9  135.59   13.80
  -6   1  -2   36.60   11.20
  -6   3  -2  113.59   14.80
  -5  -1  -7   26.60   10.00
  -5   3 -10   26.90    8.00
  -5   4 -10    0.90    6.90
  -4   0 -10  402.66   17.00
  -6   0  -4  701.23   28.80
  -6   2  -2  193.48   16.70
  -6   4  -3  253.87   17.60
  -5   1  -9    9.50    9.30
  -5   6  -4    9.90   10.80
  -4  -2  -7   75.19   14.10
  -6   1  -6   45.60   14.10
  -6   2  -7   23.00   11.20
  -6   4  -7    1.10    9.90
  -5   0  -8  104.99   14.20
  -5   0  -1  206.38   15.00
  -6   1  -3 1082.79   34.40
  -6   3  -7   55.19   12.90
  -6   3  -3   35.80   12.80
  -6   4  -6   34.20   12.50
  -6   4  -4    3.10   12.60
  -5  -1  -6  342.47   22.20
  -5   5  -9   47.70   10.90
  -5   6  -5   45.70   12.30
  -6   1  -5    6.50    8.20
  -6   1  -4   44.70   11.30
  -6   2  -6   99.19   16.10
  -6   4  -5   68.39   11.70
  -5  -1  -3   17.50   10.80
  -5   1  -1  325.27   17.60
  -5   2  -1 1061.29   29.80
  -5   5  -3    5.80   10.20
  -5   6  -7  115.89   14.10
  -5   6  -6    2.80   11.30
  -4   4  -1   62.69   10.00
  -4   6 -10  255.87   13.80
  -4   7  -8   52.69   10.90
  -4   7  -6   51.39   11.80
  -6   2  -5   76.69   15.80
  -6   2  -4  305.07   22.30
  -6   3  -6  223.78   18.40
  -6   3  -5   33.30   13.00
  -6   3  -4  125.09   16.70
  -5  -1  -4   73.79   13.60
  -5   2  -9  109.99   13.70
  -5   4  -2  665.93   24.10
  -4  -2  -6   32.10   12.90
  -4   3 -11  117.39   10.80
  -4   5  -2   -3.40    9.00
  -4   7  -7   29.30   11.70
  -5   0  -7  122.09   16.40
  -5   0  -2    2.80    9.20
  -5   3  -9    6.80    8.90
  -5   4  -9    7.20    8.70
  -4  -2  -3  217.48   16.20
  -4  -1  -8  256.37   19.00
  -5   1  -8   87.69   14.80
  -5   5  -8    4.50   10.50
  -4  -2  -5   39.90   12.90
  -4  -2  -4    7.20   11.20
  -4   1 -10   28.50   11.00
  -5   3  -2    8.60   10.00
  -5   5  -4  147.69   13.90
  -4   0  -9   25.70   11.40
  -5   0  -3  365.06   20.30
  -5   1  -2   26.30    7.30
  -5   2  -2  664.93   24.80
  -5   5  -7   -1.10   11.40
  -5   5  -5  406.76   23.40
  -4   5 -10   -0.60    8.70
  -4   6  -9    3.50    9.70
  -4   6  -4   74.89   12.50
  -5   0  -4   39.70   12.00
  -5   2  -8   12.00    8.80
  -5   4  -8   91.99   12.50
  -4  -1  -2  144.59   12.50
  -5   3  -8  265.87   18.60
  -4  -1  -7   -6.00   11.50
  -4   2 -10   39.80   11.00
  -3   1 -11   75.29   11.50
  -3   7  -9  317.77   16.90
  -5   1  -3  720.63   25.70
  -5   3  -3  128.69   12.50
  -5   4  -7    6.20   11.50
  -5   4  -4   -0.60    7.40
  -4   3 -10   20.00    9.10
  -4   4 -10    2.20    8.00
  -4   4  -2  450.25   18.70
  -4   5  -3    1.80    9.40
  -4   6  -8   48.00   12.10
  -4   6  -5  168.38   15.90
  -3  -1  -9   19.30   11.60
  -5   1  -6  472.45   24.20
  -5   1  -5   15.20   11.70
  -5   1  -4  221.88   17.50
  -5   2  -7  100.09   13.00
  -5   2  -3   24.70    7.50
  -5   3  -7    1.50   11.90
  -5   4  -5   63.69   13.50
  -4  -1  -3    5.60    8.20
  -4   0  -8  361.06   21.80
  -3  -2  -7    1.10   11.80
  -3   0 -10  198.18   15.90
  -3   7  -6   -2.70    9.10
  -4   6  -7   27.90    9.70
  -4   6  -6   28.90    9.40
   2   6   0    6.90    9.20
   4   5   0  899.71   30.20
   4   6   2   -8.20   11.80
   4   6   5   10.30   10.50
   5   1   9   80.19   10.30
   5   3   8  114.39   11.20
   5   4   7  383.26   16.70
   5   5   2   12.40   11.90
   5   5   5    5.80    7.10
   6  -1   6   39.00   13.60
   6   3   5  904.11   31.90
   3   4  -1  350.26   16.10
   5   0   9    2.90    9.50
   5   1   0   23.40    9.30
   5   3   0   25.90   10.00
   5   5   4   38.80   12.50
   6  -1   4   23.70   14.30
   6  -1   5   15.20   13.10
   6   2   6    3.50   10.90
   3   6   7   46.70    9.80
   4   6   3    6.90   12.40
   4   6   4   -9.90   10.40
   5   2   0  184.38   15.10
   6   0   6    3.50   13.40
   6   1   2   40.80   13.40
   6   2   2   79.39   14.70
   6   3   3    8.00   10.00
   6   3   4   85.39   13.40
   2   7   3   23.60   14.30
   4   5   7   68.59   11.20
   5  -2   3   15.80   11.20
   5   4   1    2.80    7.90
   6   0   3  186.68   18.40
   6   2   5  113.69   16.60
   2   7   4   16.70   14.20
   2   7   5   64.79   13.10
   5   4   6   -1.80    7.10
   6   0   4  678.13   30.50
   6   0   5  279.47   22.70
   6   1   3 1152.48   38.90
   6   2   3   22.20   10.00
   6   2   4   49.00   15.00
   3   5   0   16.70    8.30
   5  -2   7   86.89   18.40
   5  -1   2   16.90   10.60
   5   2   8    7.00    9.90
   5   3   7   24.10   10.50
   5   4   2   -5.80   11.20
   6   1   4  460.95   27.40
   3   6   6   23.60   11.00
   4  -1  10   27.20   12.50
   4   1  10    0.60    8.10
   4   3   9  290.97   15.90
   4   4   8   11.70    7.30
   5  -2   4   15.60   12.10
   5  -1   8  124.99   16.70
   5   4   5   55.69   13.70
   2   6   1   75.69   13.20
   3   6   2  105.69   13.90
   4   3   0  332.17   18.10
   4   5   6   70.59   11.00
   5   1   1  179.88   15.80
   5   2   1  127.19   13.80
   5   4   3   66.99   12.40
   5   4   4   11.70   12.20
   2   5   0  388.76   17.50
   3   5   8    9.60    7.00
   4   0  10  504.65   20.30
   5  -2   5  156.58   16.40
   5  -2   6   62.69   14.80
   5   0   8  106.09   14.90
   3   6   3 1448.06   39.40
   3   6   4  233.68   19.00
   3   6   5   -1.80    8.40
   4   2   0   10.00    5.40
   4   5   3  536.25   25.90
   4   5   5   57.39   13.60
   5   3   6  197.78   16.70
   1   7   5    2.00   11.40
   3   3  10   -1.90    6.90
   3   4   0  630.14   21.80
   3   4   9  212.98   14.30
   3   5   1  110.39   14.10
   4   5   4   23.50   10.10
   5  -1   3  711.83   25.00
   5  -1   7  353.06   22.70
   5   3   5  180.88   18.50
   2   6   7  105.79   12.80
   4   2   9   46.00   10.80
   5   1   2  156.98   15.00
   5   1   7   29.20   13.60
   5   2   2   26.70    8.10
   5   3   3   12.20    9.20
   5   3   4  162.08   17.90
   3   5   7   -1.60   10.00
   4   3   8   41.80   10.90
   5  -1   4  219.18   17.80
   5  -1   6  489.35   25.90
   5   0   7  125.39   17.30
   5   2   6  299.97   21.90
   2   4  10   21.60    7.90
   3   0  11  108.89   12.60
   4   3   1  174.88   14.50
   4   4   2   -5.60   10.80
   4   4   6   79.69   14.50
   5  -1   5   17.00   13.10
   5   2   3  147.69   15.90
   5   2   5  179.08   19.50
   5   1   3    6.10    7.80
   0   2  -6  886.61   24.20
   1   1  -7   45.30    8.20
   2   2  -9   71.39   10.90
   2   7  -9   13.20    9.40
   3  -1  -7 1824.12   32.90
   3   8  -9    4.40    9.40
   4   0  -9  279.17   18.30
   4   3 -11   71.49   12.50
   4   6 -11  324.27   20.00
   5   2 -11  279.77   21.50
   5   7 -11   24.00    9.50
   4   4 -11  120.89   16.20
   5   8 -10    2.30    5.70
   6   7 -11    0.00    6.50
   8   2 -11    3.00    9.40
   0   6  -6   68.79   11.40
   1   3  -8   -2.10    5.40
   2   0  -7   25.30    8.30
   3   1  -9  189.48   15.60
   3   3 -10  123.59   15.60
   1   4  -8    8.70    8.60
   1   7  -7   87.49   12.80
   2   3  -9  356.66   20.60
   2   6  -9  718.63   28.80
   3   0  -8   19.50    9.50
   3   6 -10   -1.20    7.60
   6   2 -11   51.09   10.80
   7   2 -11  165.08   14.80
   0   3  -6   19.40    6.40
   0   5  -6   96.29   11.60
   3   4 -10    6.50   11.90
   3   5 -10   70.79   14.30
   4   7 -10   93.49   12.40
   4   8  -9    6.00    8.30
   5   1 -10    5.60   11.70
   5   3 -11   39.00   10.90
   5   6 -11   50.79    8.70
   0   4  -6   92.29   10.10
   1   2  -7  214.18   13.60
   2   4  -9   61.69   11.00
   2   5  -9  142.59   13.80
   5   4 -11    3.90   10.60
   6   6 -11   42.30    8.60
   7   6 -11   36.90    7.30
   8   3 -11  269.17   14.60
   0   6  -5  105.69   11.00
   2   7  -8    1.70    8.40
   3   8  -8    8.10    9.60
   5   0  -9   26.90   11.30
   8   5 -11   -0.80    4.80
   1   6  -7  748.73   26.10
   2   2  -8    5.10    8.60
   3   2  -9    3.50   10.30
   5   7 -10   75.59   11.10
   5   8  -9    4.30    8.20
   6   1 -10  141.99   15.30
   6   5 -11    6.00    8.30
   7   3 -11  113.59   13.40
   1   7  -6   48.10   10.80
   4   1  -9   49.99   12.00
   4   3 -10    3.90   12.30
   4   6 -10   29.40    9.00
   6   4 -11    7.50    8.10
   6   8  -9   13.30    7.30
   7   1 -10  119.49   14.20
   7   4 -11   44.70    9.90
   7   5 -11   20.80    8.10
   7   7 -10    2.90    6.30
   1   3  -7   50.19    7.80
   6   7 -10   -4.10    5.20
  -2   5  10  108.29   12.70
  -1   3  11  140.09   14.30
  -1   6   7  129.09   15.50
   0   0  11  553.64   27.20
   1   3   8  169.68   17.90
   2   1   7   26.10   10.00
   2   2   6  435.56   22.60
   2   3   4  193.78   14.50
  -3   2  13   75.59   10.40
  -2   4  11   16.00    7.10
  -1  -1  12    3.20   13.10
  -1   0  12   33.10   13.60
  -1   4  10    2.00    7.50
   2  -1   6   -1.10    7.00
  -3   6   9  285.27   17.30
  -2   6   8    7.60   10.90
   1  -1   9   -7.80   12.80
   1   4   6    3.30   10.90
   2   1   6  135.89   15.00
   2   2   5  664.93   25.20
  -4   4  12   39.50    8.70
  -1   6   6   11.50   12.50
   0   2  10   90.49   15.80
   1   0   9  204.78   17.40
   2   2   4 1144.89   29.20
  -2   2  12   85.59   13.40
   0  -2  10  199.68   18.60
   0   3   9    8.00   12.90
   0   4   8   15.60    8.80
   1  -2   8    3.70   11.40
   1   3   7   22.40   11.90
  -3   3  12    6.10    8.50
  -1   2  11   -6.10    7.90
  -1   6   3    4.50    9.30
  -1   6   5    6.70   11.10
   1   4   4  386.86   19.10
   2   1   4    4.70    5.10
  -4   6   9   21.20   10.00
  -3   5  10   -2.60    9.10
  -2   5   9  167.78   16.30
  -2   6   7   16.90   11.80
  -1   6   4   61.79   12.00
   0   1  10    1.10    8.30
   0   5   5   -0.30    9.30
  -4   2  13    9.10    7.90
  -2   3  11   40.20   11.10
  -1   3  10   23.70   12.20
  -1   4   9   22.20   11.90
   0  -1  10   70.69   14.80
   0   5   3  384.66   16.50
   1  -1   8  317.87   19.30
   1   1   8   14.10    9.90
   1   3   6  272.57   17.60
   0   5   4  274.27   15.10
  -7   4  -1   67.39   13.90
  -7   5  -2  107.09   14.60
  -7   6  -5  142.59   13.00
  -7   6  -4   15.20    7.40
  -6   7  -7  139.79   11.10
  -6   7  -4  305.47   18.60
  -5   5   0    4.20    8.40
  -5   6  -1    7.40    9.70
  -4   8  -4  417.96   20.20
  -3   7  -2    4.80   10.00
  -6   4   0  160.88   14.70
  -6   6  -2   60.89   13.00
  -5   3   1  548.45   20.50
  -7   1  -1 1291.37   31.80
  -6   0   0   20.10    9.30
  -6   5  -1  558.24   24.60
  -6   7  -6   49.20    9.10
  -6   7  -5   25.70    9.40
  -5   7  -3   41.90   12.40
  -4   6  -1  149.39   13.90
  -3   6  -1  468.65   20.00
  -7   2  -1   -5.40    8.90
  -7   5  -3   -5.30    9.10
  -4   3   1   16.70    6.90
  -4   8  -5  178.18   13.90
  -7   3  -7   11.40    7.10
  -7   4  -7    3.10    6.90
  -7   4  -2    9.00   10.00
  -7   5  -6   51.69   10.00
  -7   5  -4    8.40    9.10
  -6   6  -8  243.28   12.40
  -4   8  -8  150.28   10.90
  -4   8  -6   -1.60    8.40
  -3   8  -5   11.60    9.70
  -2   8  -5   15.40    9.10
  -1   6  -2    0.80    6.50
  -7   5  -5   28.30    9.60
  -6   1   0  671.83   22.00
  -6   6  -3    0.60    7.40
  -5   4   0    8.90    7.60
  -4   8  -7  197.88   13.60
  -2   7  -3  308.07   16.40
  -7   4  -3    4.90   10.60
  -5   7  -4    4.40    7.80
  -3   7  -3  390.76   20.00
  -7   2  -6  207.98   15.50
  -7   2  -2   10.00   11.20
  -6   4  -1    0.30    6.40
  -6   5  -2  589.74   24.80
  -6   6  -7  118.09   12.30
  -6   6  -4   75.89   13.20
  -5   5  -1  189.48   14.10
  -5   7  -8    3.50    7.60
  -3   8  -9    5.10    7.40
  -3   8  -6   98.29   14.10
  -4   4   0    6.00    5.80
   3   2  -8  452.65   19.70
   3   3  -8  161.78   12.80
   3   5  -7  130.69   14.20
   4   5  -8  128.49   15.20
   4   6  -7   -0.60   10.50
   6   2 -10  126.79   16.10
   6   3 -10   77.39   11.80
   9  -1  -9    5.30   10.70
   9   2 -10   -4.70    8.00
  10   0  -9    7.60    7.20
   6  -2  -8   31.80   12.90
   6   6  -8   71.59   12.80
   7   1 -10  116.59   14.90
   7   6  -8   25.50   10.80
   8   1 -10   -1.20   10.80
   8   3 -10   29.00   10.30
   5   4  -9   27.10   12.70
   7  -1  -9   11.60   10.40
   7   2 -10  364.86   23.20
   7   3 -10    1.70    8.40
   8  -1  -9   -1.80   11.60
   8   2 -10   25.20   10.70
   9  -2  -8  234.78   17.00
   2   4  -6    5.40    6.60
   2   5  -5  304.47   15.20
   3   0  -7   46.60    9.70
   5   1  -9    8.40   12.40
   9   4  -9   41.60    9.90
   9   5  -8  155.68   11.60
  10   1  -9   45.10    8.70
   4   4  -8    1.60    9.60
   5  -1  -8   63.39   10.40
   5   2  -9  293.37   21.40
   5   3  -9   -2.90   10.20
   5   6  -7  106.19   13.20
   7  -2  -8   76.49   13.80
   8  -2  -8   44.50   12.40
   8   6  -7    6.60    8.20
  10  -1  -8  309.27   14.70
  10   2  -9   45.70    7.30
   2   3  -6  164.48   11.70
   9   0  -9   16.60    9.60
   2   2  -6   72.39    8.40
   4  -1  -7  224.68   14.50
   4   1  -8   82.89   10.20
   4   6  -6   89.69   11.40
   5  -2  -7   61.79   11.40
   8   4  -9   20.50    9.30
   3   1  -7   22.80    6.80
   4   3  -8  265.47   16.20
   7   4  -9   -0.70    6.70
  -2   0   6 2768.72   43.60
  -2  -3   7  456.75   20.20
  -2  -1   8  430.56   22.60
  -2   0   5  260.27   13.10
  -2   0   7   18.30    8.10
  -1   1   2 8901.21   47.10
  -1   2   7   38.00   14.30
   1   1  -1 2403.66   14.20
   1   4   4  403.06   17.80
  -2  -3   8   42.10   14.40
  -2   0   8    8.90   12.20
  -1   2   3  147.39    9.40
  -2  -2   9   62.19   18.00
  -2  -1   4  123.69    9.00
  -2  -1   9  323.07   25.10
  -2   1   6  578.94   22.30
   0   3   2  276.27   10.20
   1   4   5   14.10   12.90
  -2  -3   9  353.86   25.10
  -2   0   4 1732.93   27.70
  -2   1   5    9.10    8.70
   1  -1  -1  823.82   12.50
  -2   0   9  212.78   22.10
  -2  -3   5 3165.38   36.50
  -2   1   8  194.48   19.50
   0  -3   1  666.33    7.20
  -2  -4   7   -0.70   10.80
  -2  -4   8   21.70   14.50
  -2   1   4 6019.50   53.89
  -1   3   6    6.00    8.00
  -1   3   7   24.10   15.60
   1   0  -1   81.19    3.90
  -2   2   5 1802.22   34.90
   0   4   4   -6.40    8.70
  -2  -4   6    7.90    8.40
  -1   2   2 2749.72   28.70
  -3  -1   7   30.90   11.90
  -3  -1   8   96.49   16.70
  -2   0   3  960.10   18.80
  -2   2   8   14.80   15.80
  -3  -2   7  342.67   19.00
  -3  -2   8  438.56   23.70
  -3  -1   6  258.17   16.00
  -3   0   7   54.69   10.00
  -3   0   8   14.90   13.50
  -2  -1   3    7.00    5.00
  -2   2   4   87.89   10.20
   0   4   3    7.60    7.00
  -3  -2   9    7.20   17.30
  -3   0   6  403.46   18.20
  -3   0   9  391.16   24.70
  -3   1   7 1733.33   41.40
  -2   1   3   31.30    5.60
  -3  -3   8  154.78   16.80
  -3  -3   9  357.46   25.40
  -3  -2   6  179.68   12.20
  -2  -3   4    2.50    5.70
  -3  -3   7   90.69   13.10
  -3  -1   5  487.45   18.30
  -3   0   5  671.63   20.80
  -2   3   7    4.00   11.60
  -1   4   5  149.09   14.60
  -1   4   6   34.50   14.90
   0   3   1 3063.99   24.80
  -1   4   7   10.00   17.20
  -3   1   5   22.30    7.40
  -2  -4   5   -2.60    6.70
  -2   2   3  238.28   12.20
  -1   4   4 1671.53   32.50
  -3   2   6  424.16   20.20
  -3   2   8  196.38   19.10
  -2   3   4  535.35   19.90
  -1   0   1   77.59    4.40
   2   2  -1   -2.10    1.90
  -3  -3   6  403.46   17.20
  -3  -2   5  154.58   11.50
   0   4   2 2033.60   25.80
  -1   1   1  824.22   12.70
  -4  -1   9   28.60   18.90
  -4   0   8  233.18   21.90
  -3   0   4  491.15   16.50
   0   1   0  304.67    4.10
   1   4   1   -0.20    3.20
  -4   0   9  270.47   23.60
  -3  -1   4   49.00    8.50
  -3   1   4 1028.20   24.70
  -2   4   6  336.77   22.50
  -4  -2   8   79.99   17.40
  -4   1   8   43.00   16.80
  -2   4   7  313.07   22.30
  -4   1   7  248.58   18.10
  -3  -4   7  573.74   23.00
  -2   0   2  391.26   11.80
  -2   1   2  149.69    9.30
  -2   3   3 1413.56   27.90
  -2   4   5   74.19   11.00
  -4   0   6   20.60    8.50
  -3   2   4   26.70    7.50
  -3   3   5   18.30   11.30
  -4   1   6    5.70    8.00
  -4   2   8  847.32   37.20
  -1   2   1  277.77    8.70
  -4  -3   9   11.80   21.20
  -4   2   7  102.09   15.00
  -3  -3   5  598.04   17.70
  -4   2   6   -1.70   11.40
  -3  -2   4   65.69    8.40
  -2   2   2  410.56   13.40
  -4   0   5  331.87   18.10
  -3   4   7   30.80   19.50
  -4   1   5  497.25   21.10
  -3   0   3  372.36   14.60
  -3   1   3   12.90    6.00
  -3   3   4  553.44   21.00
  -2  -1   2   14.10    3.50
  -4  -3   7  182.98   17.20
  -4   3   7   28.00   17.70
  -1   4   2  272.67   12.00
  -4   2   5   11.50    8.10
  -3   2   3   99.19   11.10
  -3   4   5    5.40   11.90
  -5  -1   8    4.50   17.90
  -5   1   8   63.59   19.40
  -2   4   3   67.19   10.30
  -5   1   7   25.70   15.80
  -3  -1   3   56.79    7.80
  -2   3   2 1667.93   27.80
  -2   5   5   12.40   14.60
  -5  -1   7   24.70   15.30
  -4   1   4   27.00   10.50
   0   2   0 3815.32   18.80
  -5  -2   8   -0.20   19.10
  -4   0   4  126.09   12.40
  -4   3   5   54.89   10.70
  -3   3   3   -8.30    8.00
   0   4   1  804.72   13.40
  -5   0   6    0.10   12.70
  -5   1   6  156.88   17.90
  -4  -2   5    1.00    9.20
  -4   2   4  165.18   15.00
  -2   5   4   94.49   14.30
  -4   4   6  445.76   27.80
  -2  -3   3 1551.34   17.10
  -5   2   6   50.89   13.00
  -3  -3   4  191.78   10.70
  -3   1   2  124.79   10.50
  -3   5   5    9.10   16.00
   1  -1   0 1504.05   16.50
  -5   0   5  158.38   16.20
  -5   1   5   31.50    9.50
  -3   2   2   46.90    9.00
  -2  -4   4  566.04    9.50
  -2   1   1 1101.69   19.80
  -2   4   2    1.80    7.20
  -5   2   5    1.50    8.50
  -2   2   1  200.98   10.40
  -2   5   3  115.59   12.60
  -4   1   3   70.99    9.30
  -4   2   3  730.03   24.70
  -3  -2   3   86.69    7.70
  -3   0   2 1059.19   21.30
  -6   1   7   25.20   19.80
  -5  -2   6    2.40   12.80
  -3   3   2  442.96   17.90
  -3   5   4    2.50   13.30
  -5  -1   5  641.34   23.90
  -4   0   3   10.80    6.20
  -3  -4   5   50.39    9.00
  -1   4   1  290.97   11.10
  -4  -3   5   90.49   11.20
  -4  -2   4  146.89   11.70
  -4   3   3    3.70    9.90
  -2   0   1   95.99    6.30
  -2   3   1  770.32   18.50
  -6  -1   7   24.10   19.10
  -6   1   6   90.69   18.70
  -5   1   4  474.45   21.30
  -4   5   5   41.60   18.40
  -5   0   4  755.32   26.40
  -5   3   4  258.37   20.00
  -3  -1   2   21.90    5.00
  -3   4   2  595.64   21.10
  -3   5   3    1.80   10.80
  -6  -1   6  610.04   29.60
  -4   5   4   54.79   16.50
  -2   5   2  113.79   11.20
   0  -2   1  142.59    4.10
   0   3   0  482.95    7.40
  -6   1   5   69.29   16.20
  -6   2   5  483.25   28.00
  -5  -3   6   -6.80   12.60
  -5  -1   4  119.89   13.50
  -4   1   2   88.99   11.30
  -4   2   2  580.84   20.60
  -2   4   1   66.39    8.10
  -5   2   3  618.94   25.30
  -4   3   2    9.20    9.70
  -1   1   0 1514.25   16.70
  -3   1   1  271.97   13.30
   1   0   0  732.83    9.90
  -5   3   3  820.32   28.60
  -4   0   2   -2.20    7.50
  -3   3   1   39.10    8.60
  -6  -2   6    5.60   15.30
  -6  -1   5   85.09   15.60
  -6   2   4    7.90   13.60
  -5   0   3    3.20   10.00
  -4   5   3   28.20   13.00
  -2  -1   1 4197.98   30.70
   0  -3   2    5.60    3.40
  -3   5   2    4.20    6.80
  -6   3   4  273.97   20.80
  -5   5   4  120.99   20.60
  -4  -2   3   24.90    7.70
  -4  -3   4   50.09    7.90
  -3   0   1   31.20    5.70
  -1   5   1   -1.70    5.70
  -5  -2   4  324.47   17.00
  -2   2   0 2008.20   26.50
  -7   1   5   33.80   19.00
  -6   4   4   48.60   15.20
  -5  -3   5   63.19   13.70
  -5   2   2  385.46   20.30
  -7  -1   6  118.89   22.20
  -5  -1   3 1427.36   31.00
  -5   3   2   14.50   11.00
  -4   2   1  381.96   18.10
  -3  -3   3    5.90    4.90
  -3  -2   2  118.79    8.20
  -2   3   0  328.47   12.10
  -2   5   1    1.50    6.50
  -6   2   3  126.79   16.90
  -5   1   2   72.89    9.90
  -5   5   3    1.10   15.70
  -4   5   2   88.69   14.40
  -2   1   0 1928.91   24.60
  -7   0   5   52.59   15.20
  -6  -2   5  127.09   14.60
  -6   1   3  757.22   28.90
  -6   3   3  780.32   30.90
  -4   1   1  439.06   18.00
  -4   6   3   10.80   15.10
  -5   4   2    1.50   11.90
  -1   0   0  821.32   10.90
  -1   4   0  310.77    9.50
  -7   2   4  499.65   29.60
  -5   0   2   41.60   10.70
  -3   5   1  446.26   17.90
  -7   1   4    2.80   16.80
  -3   6   2    4.30   11.60
  -2   4   0  106.89    8.30
  -7  -1   5   33.60   18.10
  -3  -1   1 2054.59   27.00
  -3   3   0    8.40    7.10
  -5   5   2    2.40   14.40
  -4   0   1  648.74   19.10
  -7   0   4   21.00   16.30
  -6   2   2   73.69   15.00
  -6   3   2   50.79   15.20
  -3   1   0 2159.68   31.80
  -2   0   0   48.10    6.20
   1  -1   1   51.89    4.70
  -5  -2   3  566.64   20.00
  -5   3   1  548.95   22.90
  -4   5   1 1265.77   31.80
  -4   6   2  499.35   23.90
  -7   2   3   60.69   17.50
  -7   3   3   50.89   18.40
  -6  -2   4   34.30   13.40
  -6   1   2    8.00   11.10
  -6   4   2    0.60   15.40
   1   4   1   -0.30    3.30
  -6  -1   3   59.69   10.60
  -5  -3   4   34.10   11.50
  -5  -1   2  614.64   20.50
  -5   1   1  819.42   25.30
  -5   4   1  490.85   22.30
  -7   1   3  356.66   23.10
  -4  -2   2  471.35   15.40
  -4   2   0 1815.12   35.40
  -4   3   0 1669.73   34.70
  -7  -1   4  203.98   21.60
   0   4   0    5.50    2.00
  -6   5   2  272.17   24.90
  -5   6   2  123.19   20.30
  -4  -3   3  178.88   10.50
  -4   1   0  102.79   11.40
  -3   0   0   29.70    7.10
  -3   6   1    3.40   10.00
  -2   5   0  108.59    8.60
  -7   0   3   21.30   15.90
  -5   5   1    4.90   10.60
  -6   2   1  385.46   23.10
  -6   3   1   17.90   13.20
  -7   3   2   54.19   14.60
  -4   6   1  677.43   25.00
  -4   5   0   16.10   10.50
  -2   2  -1   18.30    4.50
  -2   3  -1  175.68    8.60
  -1   5   0   -1.10    4.30
  -7   1   2   92.09   15.40
  -6   1   1  527.95   23.30
  -5   4   0    6.70   11.60
  -3   3  -1  224.28   12.50
  -6  -2   3  242.08   17.60
  -6  -1   2   84.79   14.70
  -4   0   0  493.25   17.40
  -3   2  -1 1146.19   24.30
  -1   2  -1 1255.27   15.90
  -6   5   1  144.19   18.10
   0   3  -7   23.70    9.20
   1  -3   1  491.55    6.40
   2   0  -2  376.46   10.00
   0   3  -8    0.40   11.10
   0   3  -6   19.40    7.30
   1   1  -2 2583.54   21.80
   2  -1  -1  948.11   12.50
   2   2  -9   48.10   15.00
   4   0  -8  228.28   17.60
   4   0  -7   11.70    8.90
   3  -4  -1    8.90    4.30
   4  -3  -3   -4.50    6.20
   4   0  -9  250.07   20.50
   5  -3  -7   68.59   18.80
   3   1  -5  452.55   16.30
   4   0  -6   35.50    7.30
   5  -4  -6  260.47   22.70
   0   3  -5   43.50    6.60
   2   1  -3    7.30    5.20
   2   2  -5 1445.06   25.90
   1   3  -8    5.20   10.10
   4  -1  -4   20.60    5.80
   5  -2  -6   59.39   13.50
  -1   3  -4  116.39    5.70
   3   0  -3  390.56   12.80
   4  -2  -3  862.61   19.70
   4   0  -5  336.47   15.50
   5  -4  -5   66.09   14.80
   5  -3  -5   73.49   13.30
   5  -1  -8   61.29   17.00
   1   3  -9   20.40   15.10
   1   3  -6  184.68   10.60
   3  -3  -1   43.70    4.60
   3  -1  -2  103.39    7.00
   3   2  -8  435.26   20.50
   3   2  -7  338.57   17.30
   4   1  -9   46.50   14.10
   4   1  -8   94.09   13.90
   1  -4   1   -1.10    3.70
   4   1  -7  154.88   12.40
   1   2  -3   42.20    5.30
   3   1  -4   66.79    8.20
   5  -2  -5    0.90    9.60
   2   2  -4    6.70    5.80
   2   3  -8   49.40   13.10
   3   2  -6  189.48   11.90
   4   1  -6    9.70    8.40
   5   0  -8  291.47   21.00
   2   3  -9  336.87   22.50
   2   3  -7  463.75   19.60
   5   0  -7  182.98   16.70
  -1  -1   1 2481.35   20.30
   0   3  -4    6.90    4.50
   4   0  -4  143.19   10.90
   3   2  -5  133.29   11.10
   4   1  -5   22.00    8.50
   4   2  -9  601.64   28.60
   4   2  -8   79.39   13.40
   5   0  -6    3.10   10.00
   0   2  -2  131.19    5.30
   4  -3  -2    6.20    5.50
   6  -2  -7  619.24   30.20
   0  -2   1  144.99    5.20
   3  -2  -1  372.26    9.80
   3   3  -9  382.76   24.80
   4   2  -7  198.08   14.20
   5   1  -8   -4.20    9.40
   3   3  -7  100.79   13.10
   5   1  -7   19.70   11.90
   6  -3  -6  182.38   22.70
   2   1  -2   11.30    5.30
   2   3  -5 2864.01   38.40
   3   1  -3   72.09    8.10
   6  -2  -6    8.00   15.20
   6  -1  -7   30.50   16.80
   1   4  -8    3.90   12.40
   3   0  -2 1019.60   18.40
   4  -2  -2  601.24   15.60
   4   2  -6  251.97   14.70
   5   0  -5  162.78   12.50
   1   4  -7   27.70   10.70
   2   2  -3   69.09    7.40
   5   1  -6  406.06   20.50
   2   0  -1   83.49    5.70
   3   2  -4   72.19    7.80
   3   3  -6  403.26   17.50
   4   0  -3   -2.20    6.40
   4   1  -4 1346.17   28.20
   6  -1  -6  108.09   17.00
   2   4  -9   46.20   18.30
   2   4  -8   12.40   13.00
   5   2  -8   -1.00   13.10
   6  -3  -5   99.79   17.00
   1   4  -6   12.90    8.20
   6  -2  -5  515.95   24.30
   2   4  -7   -0.80    7.00
   4   2  -5   10.20    6.50
   5   2  -7   54.19   13.30
  -1   3  -3  105.49    4.60
   1   2  -2 1298.27   18.10
   2   3  -4    9.00    6.70
   5   1  -5  623.64   23.20
   0   3  -3 1985.90   21.50
   3   3  -5  581.84   19.50
   3   4  -8    1.50   14.20
   6  -1  -5   53.59   13.40
   0   4  -5  159.58    9.10
   2  -4   0  113.59    4.80
   2   4  -6    0.30    8.60
   6   1  -7   46.00   16.10
   4   3  -6    4.80    9.70
   5  -1  -3   81.39   10.30
   5   2  -6    8.50    8.60
   1   4  -5  558.34   17.40
   3   4  -7  568.74   23.20
  -1   4  -5   -1.10    5.00
   1   3  -3 1493.35   22.50
   3   1  -2   22.40    6.50
   3   2  -3   96.29    8.20
   4   1  -3  305.97   13.60
   4   2  -4  134.39   12.10
   5   3  -8   56.39   14.10
   6  -2  -4    3.50   11.50
  -1   0   0  740.73    8.50
   6   1  -6  590.44   25.90
  -2   1  -1 4306.07   24.60
  -2   2  -2 1360.46   10.30
   4   4  -8    0.90   15.00
   5   1  -4  105.99   10.50
   3   3  -4  172.58   11.20
   4   0  -2    3.80    6.90
   4   3  -5   78.99   11.70
   6   2  -7   15.10   14.50
   2   2  -2 2502.55   29.40
   7  -1  -6   27.00   14.30
   2   5  -8  357.96   21.80
   3   0  -1   23.30    5.70
   5   3  -6   -6.30    8.90
   0   4  -4   99.89    7.00
   1   4  -4   41.80    7.20
   2   1  -1 4070.09   33.70
   3   4  -5   54.79   11.10
   6   2  -6    5.50    9.90
   7   0  -6  369.66   23.80
   3   5  -8    4.10   16.40
   5  -3  -2   20.70    8.60
   4  -2  -1  471.25   13.60
   4   2  -3   22.90    6.80
   7  -1  -5   38.50   17.30
   2  -1   0 2077.49   17.80
   3   5  -7  138.59   17.30
   4  -3  -1   17.90    5.40
   5   1  -3 1498.35   32.50
   2   5  -6   27.90   10.90
   3   2  -2  111.59    9.80
   3   3  -3    3.30    7.50
   4   1  -2 2252.67   34.00
   5   3  -5   73.49   11.50
   5   4  -7   43.90   13.60
   6  -2  -3  144.29   14.30
   7   0  -5   46.10   17.20
  -1  -1   0  418.56    8.90
   1   0   0  826.52    9.80
   4  -1  -1  364.56   12.50
   3   4  -4  731.33   23.30
   3   5  -6    3.60   12.40
   6   3  -6  166.38   17.00
   1   3  -2 2602.14   28.40
   3   1  -1 2004.80   28.50
   6   0  -3  426.76   19.20
   7  -1  -4    2.30   15.20
   7   1  -5   37.40   16.60
   1   2  -1   -5.40    3.00
   1   5  -5  246.48   13.00
   2   3  -2 2017.00   29.50
   4   0  -1  651.13   18.50
   5   2  -3  565.54   22.10
   1   4  -3  715.43   17.40
   4   3  -3  179.08   12.40
   4   5  -6  129.79   17.50
   2   2  -1   11.90    6.10
   2   4  -3  442.76   16.60
   4   2  -2  484.55   17.60
   4   4  -4  875.01   27.70
   5   4  -5   17.10   11.80
   6   3  -5   67.79   13.10
   7   0  -4   13.90   15.00
   1  -3   0 1035.80   13.70
   2   0   0   48.70    5.30
   5   1  -2  595.84   21.30
   0   4  -3 1150.78   17.50
   3   3  -2   36.30    8.60
   0  -2   0 3842.12   25.80
   3   4  -3  313.67   15.80
   7   1  -4  204.48   21.10
   3   6  -7   82.79   18.60
   4   1  -1 1314.57   26.90
   1   5  -4  693.93   18.40
   3  -2   0  651.73   10.00
   3   2  -1  103.69    9.70
   5   3  -3  166.38   14.90
   6  -2  -2   79.59   11.60
   6  -1  -2    6.00   10.00
   6   3  -4   -1.70   12.00
   5  -1  -1  835.72   21.80
   5   4  -4    6.30   11.70
   6   2  -3  223.28   18.50
   2   6  -6  198.98   15.90
   3   0   0   27.80    6.20
   3   5  -4  183.88   13.30
   5  -2  -1   24.90    6.90
   5   2  -2  127.69   12.90
   7  -1  -3  358.46   21.70
   3   6  -6   24.20   14.50
   4   3  -2    5.80    6.20
   7   0  -3   20.40   14.90
   1   1   0  408.56    8.90
   2   1   0 3368.16   31.20
   5   5  -5    6.80   15.10
   0  -1   0  275.77    4.70
   2   4  -2  751.92   20.30
   4   5  -4   23.10   12.60
   6   1  -2   73.59   12.90
   2   3  -1    7.90    6.50
   4   2  -1  885.21   23.40
   1   3  -1   72.49    5.70
   2   6  -5  506.45   20.40
   3   1   0  527.75   16.00
   3   4  -2    1.60    7.80
   3   6  -5  158.98   16.70
   6   3  -3   34.50   13.10
   6   4  -4  163.18   19.30
   2   5  -3  101.49    9.30
   3   3  -1   27.60    8.60
   4  -1   0  116.99    8.60
   5   3  -2   28.70   10.50
   5   4  -3   55.99   11.10
   1   5  -3   57.49    8.10
   4   6  -5  209.68   17.80
   5   5  -4 1752.22   43.20
   7   2  -3  290.87   22.90
   2   2   0   85.29    8.00
   4   4  -2  285.57   15.90
  -1   0  -1  141.39    4.80
   4  -2   0 1778.62   20.20
   4   1   0  128.49   11.60
   4   3  -1 1359.06   31.40
   4   5  -3   84.49   11.30
   5   2  -1  382.46   17.80
   0   4  -2  383.66   10.20
   1   2   0   18.80    5.10
   2   6  -4   40.90   10.70
   3   2   0  551.34   17.90
   3   6  -4   -4.90   12.10
   6   0  -1    9.80   10.50
   6   4  -3   -0.90   10.10
   7   1  -2    2.90   14.60
   4   6  -4  469.35   25.60
   5   4  -2  672.63   26.70
   6   1  -1    7.20   10.90
   2   4  -1  350.56   14.10
   3   4  -1  375.76   17.40
   5   5  -3  471.65   24.00
  -1   3  -2  904.11    6.30
   1   6  -4   -2.00    7.40
   4   2   0   13.10    6.40
   5  -1   0  727.73   19.60
   0   1   0  305.17    5.10
   7   2  -2  260.67   23.00
   1   5  -2   -2.20    6.50
   2   3   0  143.49    9.30
   3   3   0  211.58   13.60
   3   6  -3    1.50   12.10
   4   4  -1    4.30    9.30
   4   5  -2   92.69   12.60
   1   3   0  969.20   18.50
   3   0   1 1686.83   23.90
   4   6  -3  106.09   17.20
   2   0   1 1923.81   20.60
   2   1   1   10.00    5.30
   3   1   1  403.06   14.70
   5   5  -2  335.67   22.80
   5  -2   0  233.78   10.40
   5   4  -1  239.58   19.20
   6   3  -1   56.99   16.20
   7   0  -1  107.09   17.80
   0   2   0 3700.43   24.20
   1   6  -3  321.17   14.20
   7   1  -1    8.50   12.00
   3  -1   1 1774.52   20.30
   3   2   1 3470.55   43.90
   3   7  -4   72.69   16.50
   4   0   1  105.59    8.40
   6   0   0   19.70    9.70
   6   1   0   15.10   13.90
   0   4  -1 1263.57   18.50
   2   2   1   43.40    6.00
   2   4   0  140.09   10.10
   3   6  -2   -4.90   11.60
   4   5  -1  681.93   27.00
   5   3   0   21.80   11.50
   2   6  -2  126.29   13.60
   4  -1   1  718.33   16.70
   6  -1   0  693.03   22.00
   0   5  -2    5.90    4.70
   1   1   1  723.43   12.70
   1   5  -1    0.40    6.60
   6   2   0  869.91   30.60
  -6   2   2   77.49   11.80
  -6   2   4    0.00    9.40
  -5  -1  -3    4.60   13.00
  -4   2   0 1805.22   30.70
  -3   0  -3    3.00    7.40
  -3   1  -2 1417.16   26.30
  -3   2   1  377.56   11.80
  -3   2   2   58.09    5.50
  -7   1   0    5.60   13.60
  -6   0  -2  157.08   18.90
  -6   1  -1   83.69   12.00
  -7   2   3   64.09   14.60
  -5   1  -2   26.20   10.00
  -3  -2  -4   25.10    9.90
  -3   2   0  687.33   16.60
  -2   0  -3  137.59    8.00
  -7   2   2  183.48   18.40
  -2  -3  -4  204.28   11.30
  -1   1   0 1519.55   13.40
  -6   2   0  705.13   26.40
  -5   0  -3  336.97   19.20
  -4  -2  -4   -3.00   12.70
  -4   2  -1    3.70    7.60
  -3   2   3  101.09    5.20
  -2   1  -2    4.30    3.90
  -3  -1  -4  180.08   12.50
  -6   1  -2   43.00   14.10
  -4  -1  -4   45.30   11.70
  -3   2  -1 1099.99   22.10
  -4   1  -3 2371.46   40.10
  -3   1  -3 1440.96   27.80
  -2  -1  -4    5.80    6.20
  -7   2   0 1049.30   35.60
  -6   2  -1   37.90    9.20
  -1   1  -1   66.09    4.70
  -5  -1  -4   90.49   18.20
  -4   0  -4  394.96   19.10
  -4   2  -2  372.76   17.00
  -3   0  -4  213.78   13.20
  -5   2  -2  680.83   23.70
  -1   0  -3  553.34   12.10
  -6   3   2   33.70   11.00
  -5   3   1  539.05   19.30
  -5   3   2   14.00    7.80
  -3   2  -2  334.17   13.40
  -2   1  -3  276.97   11.70
  -2   2   0 1983.90   21.40
  -2   2   1  193.58    6.60
  -1  -2  -4  260.17    8.60
  -6   2  -2  163.08   17.30
  -6   3   1   20.70    9.20
  -5   0  -4   36.40   12.20
  -4   3   1    2.30    6.50
  -2   2  -1   20.40    5.30
  -7   3   2   65.39   15.00
  -4   1  -4   47.30   11.00
  -4   2  -3  603.94   21.80
  -4   3   0 1582.74   28.60
  -1  -1  -4  813.42   15.30
  -5   2  -3   26.20    9.30
  -5   3  -1   -4.30    5.90
  -4   3  -1    2.20    7.40
  -4   3   2   10.30    5.90
  -3   1  -4  492.95   18.40
  -1   1  -2 4792.72   31.20
  -6   3  -1  222.28   16.90
  -3  -1  -5  105.39   12.30
  -3   2  -3  578.04   19.10
  -4  -1  -5   13.40   10.60
  -2   2  -2 1419.26   22.20
  -5   3  -2    1.40    6.80
  -4   0  -5  140.29   15.90
  -4   3  -2   17.30    8.60
  -2   2   2  391.36    7.10
  -6   3  -2  111.39   16.90
  -3   0  -5   11.80    8.90
  -3   3   0    2.70    4.10
  -2  -1  -5  244.08   13.10
  -2   1  -4  967.60   21.50
   0   0  -1  168.18    3.00
  -4   2  -4  257.57   16.60
  -3   3  -1  236.68   11.00
  -5   2  -4   13.10   10.30
  -4   3   3    3.10    4.20
  -2   2  -3  221.58   11.20
  -1   1  -3   25.70    4.80
  -5   3  -3  125.19   12.70
  -4   1  -5   78.79   13.80
  -4   3  -3  291.57   16.90
  -3   3  -2 1622.44   28.90
  -2   0  -5  641.94   18.50
  -3   1  -5  692.33   22.70
   0  -1  -3  136.19    4.10
  -6   4   0  157.18   14.90
  -6   4   1  204.88   17.00
  -6   4   2   -0.20   11.00
  -5   4   1  470.65   18.50
  -3   3  -3   57.49    9.50
  -3   3   2  423.46   10.40
   0   0  -2   -0.20    1.80
  -5   4  -2  650.53   26.30
  -4   3  -4    9.40    8.30
  -4   4  -1   56.09   10.20
  -4   4   0    4.50    7.30
  -2   1  -5  929.61   22.80
  -2   2  -4 2486.25   34.70
  -5   4   2    4.20    8.10
  -4   0  -6   22.40   16.80
  -3   2  -5   41.10   10.60
  -2   3  -1  187.68    9.00
  -1   1  -4   27.80    5.70
  -4   4  -2  478.25   19.20
  -4   4   1  485.55   16.00
  -3   0  -6  563.04   22.40
  -2   3  -2  383.06   13.20
  -1  -1  -5   49.60    6.90
  -1   2  -2 2526.15   24.80
  -1   2  -1 1190.58   15.50
  -5   4  -3  261.07   18.10
  -4   1  -6  725.83   28.80
  -2   3   0  334.17   10.20
  -2   3  -3    0.30    6.30
  -1   0  -5   32.20    6.40
  -2   2  -5  516.65   18.60
  -1  -2  -5   51.49    6.20
  -1   2  -3  192.38    8.20
  -5   4  -4   -2.20   13.90
  -4   2  -6   50.09   15.90
  -3   4  -2  273.17   14.00
  -3   4  -1   -0.80    4.70
  -2   0  -6  100.49   11.20
  -1   2   0  229.08    6.20
   0   0  -3 2836.22   20.10
  -4   4  -4   63.09   12.60
  -3   3  -5   24.00   10.00
  -3   4   0  201.48   10.70
   0  -1   1   93.29    3.70
  -6   5   0   16.10   15.20
  -3   4  -3    7.00    5.90
  -2   1  -6   -6.10    8.10
  -2   3  -4   83.89    8.30
  -5   5  -1  192.88   17.50
  -1   2  -4    0.70    3.70
  -6   5   1  152.98   17.60
  -5   5   0    2.10   10.80
  -2   3   1  771.82   13.00
  -5   5  -3   18.20   15.40
  -4   4  -5  910.31   32.70
  -4   5  -1   96.69   11.90
  -3   4   1   13.30    5.60
  -2   3  -5  172.78   11.70
   0  -1  -4   35.20    3.40
  -4   5  -3    6.80   12.20
  -3   1  -7    5.20   14.10
  -1   2  -5  132.99   10.00
   0   0  -4  462.95    9.90
  -4   5   0   11.10    8.50
  -2   4  -3  462.05   16.70
  -2   4  -2   11.20    4.80
   0   1  -3  141.19    6.20
   0   1  -2  222.98    6.20
  -4   5  -4  303.77   21.90
  -3   3   3   -1.60    2.70
  -2   4  -1   71.69    7.70
  -1   0  -6   98.49    9.20
  -1   3  -3   93.99    6.90
  -1   3  -2  794.42   15.70
  -3   2  -7  110.69   14.30
  -2   4  -4   23.70    6.40
  -1   1  -6   14.10    7.30
  -1   3  -4  105.99    8.90
  -3   5  -3  993.00   28.00
  -2   1  -7  250.87   16.90
  -1   3  -1  520.05   12.20
  -3   4  -6   68.89   16.30
  -3   5  -1  149.79   11.60
   0   1  -4  258.77    8.50
   0   1  -1  100.29    4.10
  -3   3  -7  298.97   22.30
  -2   2  -7   97.99   14.00
  -2   4  -5   17.30    6.80
  -1   2  -6   46.20    8.80
  -1   2   1  278.97    5.70
  -1   3  -5  390.36   15.30
  -2   4   0  105.59    7.60
  -5   6  -1   16.30   11.00
  -3   5  -5   51.89   14.00
   0   0  -5   49.80    6.00
  -3   5   0 1005.90   22.30
  -2   4  -6   79.09   13.60
   0   2  -3 1076.89   17.20
  -5   6   0  190.68   18.20
  -4   6  -2  232.98   17.00
  -2   3  -7   71.59   12.20
  -1   3  -6  308.97   15.60
   0   2  -4  116.69    7.60
  -4   6  -1  150.68   15.00
  -2   5  -4   85.69   11.00
  -2   5  -3  909.21   23.70
  -1   3   0  965.60   14.80
  -1   4  -4   20.80    7.20
  -1   4  -3   67.19    8.10
  -2   5  -2  587.14   18.90
  -2   3   2 1645.24   15.10
  -2   5  -5 1837.72   38.60
  -1   2  -7  250.57   13.90
  -1   4  -5    0.40    7.10
  -1   4  -2   24.80    4.90
   0   2  -5 1976.20   27.20
  -3   6  -4   40.90   14.80
  -2   2  -8   23.00   15.30
   0  -1  -5  245.98    7.00
  -4   6   0   76.29   12.10
  -3   6  -2  541.95   21.70
  -2   5  -6    5.90   11.30
  -2   5  -1    6.10    6.60
   0   1  -6   52.69    7.40
  -2   4   1   61.19    5.60
  -1   3  -7    2.70    6.70
  -1   4  -6  794.02   23.70
   0   3  -4    5.20    5.70
  -3   5   1  407.66   13.60
  -1   4  -1    9.90    5.40
   0   0  -6  176.48    9.30
   0   2  -6  907.61   21.00
   0   3  -5   37.60    7.20
   0   3  -3 1941.61   25.40
  -1   5  -4    7.90    7.40
  -1   2  -8   -1.20   11.70
  -1   5  -5  380.46   16.70
  -1   5  -3  395.86   15.70
   0  -2  -3  708.03    6.30
   0  -2  -2 2159.08   13.70
   0   3  -6   14.40    7.50
   0   3  -2    5.70    3.50
  -2   5   0  110.69    8.70
  -1   5  -6  490.45   21.40
  -1   0   2 4212.68   19.60
  -1   3  -8   81.79   12.60
   0   2  -7  243.18   13.40
   0   4  -4   99.39    9.10
  -3   6   0   85.19   10.40
  -2   6  -2  419.86   16.80
  -1   5  -2   41.60    6.20
   0   1  -7   -1.40    7.10
   0   4  -5  199.78   11.00
  -3   7  -3  392.66   23.50
  -1   4  -8  256.57   20.20
  -1   5  -7   75.89   14.40
   0   3  -7   26.50    9.00
   0   4  -6   89.89   10.10
   0   4  -3 1022.50   21.10
   0   1   0  286.47    4.80
  -3   7  -2    5.10   12.40
  -1   3   1  330.97    7.90
   0   3  -1  712.23   13.70
  -1   6  -5  660.93   24.40
  -1   6  -4  618.74   22.00
  -1   5  -1   72.79    8.10
  -1   6  -6   66.89   13.30
   0   4  -2  381.06   12.20
   1   1  -4  956.70   15.30
  -1   6  -3  469.65   18.70
   0   2  -8   53.29   11.50
   0   3  -8    0.40   10.20
   0   5  -6   89.29   11.50
   0   5  -5  485.05   17.70
   0   5  -4   95.29    9.80
   1   1  -5   52.69    5.90
   1   2  -5 1826.92   25.50
   1   2  -4  105.79    6.50
  -3   7  -1  166.58   14.90
  -2   7  -3  284.27   18.90
   0   4  -8    8.10   12.40
   0   5  -7   67.69   12.30
   0   5  -3  663.43   18.80
   1   1  -3   -2.20    3.30
   1   2  -3   45.50    5.50
   1   3  -5   69.89    7.90
  -2   5   1   -3.50    5.50
   0   2   0 3824.52   22.90
   1   1  -6  137.69    8.30
   1   3  -6  206.38   11.90
   1   3  -4   33.20    5.20
  -2   7  -2    3.50   10.20
  -1   7  -5   -6.90   11.90
   1   0  -4 1620.74   15.70
   1   3  -3 1447.56   22.10
   1   4  -5  517.75   17.00
  -2   6   0  208.98   11.50
   0   6  -6   64.89   11.70
   0   6  -5   99.59   11.90
   1   3  -7   59.69    7.50
   1   4  -6   12.20    5.50
   0   3  -9   10.70   14.10
   0   5  -2   10.50    4.70
   0   6  -4  239.28   14.10
   1   0  -5    3.60    3.10
   1   4  -4   43.90    6.20
   2  -2   4 2690.03   32.30
   3   3  -3    2.90    4.10
   4   3  -2    6.10    6.40
   5   3  -2   35.80    8.90
   6   3  -3   31.40   11.20
   1   0   2  332.87    9.10
   3   0   3   -3.90    4.80
   3   1   2  209.48   12.20
   5  -2   4   24.30   13.90
   7   2  -1    2.70   14.00
   1  -1   3   36.20    4.70
   6   2   0  775.02   27.80
   2   2   0  109.79    6.00
   3  -1   4  488.35   18.60
   3   3  -2   34.70    5.50
   5   0   3  337.47   20.20
   5   1   2  162.88   13.10
   2   0   3  109.39    7.70
   4  -1   4   49.90    9.40
   4   2   1  581.84   19.30
   7   3  -3    5.70   14.40
   2   1   2 1922.71   26.30
   3   2   1 3292.87   38.70
   5   2   1  114.29   12.90
   5   3  -1  272.37   15.50
   1   1   1  662.03   11.50
   2  -1   4  990.50   21.50
   3  -4   5  481.05   17.50
   3  -3   5   25.80    9.80
   4  -3   5   62.69   14.50
   6   1   2   31.90   13.10
   3   3  -1   42.50    6.70
   6   0   3  155.98   16.20
   5  -3   5  142.59   22.10
   6   2   1  165.28   17.60
   6   3  -1   54.79   11.20
   7   3  -2  175.58   18.50
   3  -2   5   51.69   10.40
   3   1   3  232.28   13.70
   4  -2   5   15.40   13.10
   4   1   3    7.20    6.70
   0   0  -1  158.48    3.30
   1  -4   4   21.20    3.40
   1  -2   4   -1.30    4.00
   2   2   1   59.29    5.70
   3   0   4  198.68   13.40
   4   0   4  385.76   18.70
   5   1   3    6.10   11.40
   2  -3   5  171.08   10.20
   3   2   2  701.53   20.70
   5   0   4   41.30   14.90
   5   2   2   22.10   11.70
   1   0   3  507.55   12.70
   2  -4   5   10.40    7.40
   6   3   0    4.90   14.10
   2   0   4  147.59   10.70
   2   1   3  622.04   17.20
   4  -1   5   80.69   15.00
   0  -1   2  242.48    4.70
   1   1   2 2247.38   24.50
   5  -1   5   17.30   16.60
   6   2   2   91.89   17.10
   0  -3   2    7.20    1.70
   1   2  -1   -1.60    2.10
   2   2   2  280.27   11.60
   2   3  -2 2136.69   19.40
   4   1   4   40.80   11.70
   1   2   0    7.80    3.40
   3   1   4  196.18   14.30
   3   3   1  590.74   18.10
   4  -3   6   16.80   17.50
   4   2   3  224.38   15.00
   4   4  -2  305.87   13.40
   5   1   4   81.09   15.80
   6   3   1  104.19   17.90
   6   4  -2   29.30   13.10
   3   2   3  139.19   12.40
   5   2   3  159.38   15.40
   5   4  -1  253.07   16.80
   2   3   0  114.99    8.00
   3  -3   6  204.78   15.40
   4  -2   6   47.30   17.30
   4   4  -1   -1.50    7.80
   6   4  -1   56.19   14.90
   0   0   1  165.88    3.80
   3  -2   6  183.78   15.50
   4   3   2   55.29   11.60
   5   3   2  357.76   22.10
   1   0   4   66.19    7.30
   1   1   3  855.21   17.80
   1   2   1  503.15   11.60
   5   4   0   12.20   12.10
   2   0   5  704.23   21.80
   2   2   3  249.97   12.40
   2   3   1   47.60    7.20
   4   4   0  417.96   18.30
   1  -2   5  163.58    8.90
   3  -1   6  334.37   19.40
   4   2   4    5.20   11.70
   6   4   0   34.80   17.00
   2   3  -3 1604.84   11.50
   3   1   5  123.39   14.00
   3   4  -2    3.80    5.10
   3   4  -1  378.26   13.80
   4   1   5    7.20   10.60
   0   0   2    0.00    2.90
   1  -1   5    0.60    5.90
   1   2   2  233.58   10.10
   3   4   0  646.34   19.10
   4   3   3  100.09   14.80
   5   4   1    3.70   13.50
   0  -2   3 1260.67    9.80
   0  -1   3  143.19    5.30
   2  -1   6   -3.20    8.90
   2   3   2   15.00    7.20
   4   0   6   33.20   16.20
   4   4   1  219.58   14.40
   5   3   3   26.20   15.80
   1   1   4  817.32   20.00
   3   0   6  560.04   25.40
   3   3   3   19.00    7.20
   2   1   5  239.88   13.90
   2   2   4 1122.39   27.20
   1   0   5   23.00    5.90
   1   2   3  890.31   20.30
   0   0   3 2738.93   24.50
   4   2   5   45.10   15.50
   5   4   2    4.40   14.80
   2   3   3  283.07   14.20
   3  -2   7  129.99   16.90
   4   3   4  239.78   20.60
   3  -1   7    8.60   14.70
   3   1   6    6.10   10.30
   3   3   4   -1.40   10.70
   3   4   2  300.67   16.20
   5   5  -1  537.65   22.60
   0   1   1   36.10    3.80
   0   1   2  104.89    6.20
   1   3   0  955.90   16.10
   1   3   1  557.04   14.40
   2   4   0  118.99    9.00
   4   5  -1  729.13   23.40
   1  -1   6    7.30    5.60
   1   1   5   50.39    7.30
   1   2   4  252.97   13.50
   2   2   5  615.04   22.70
   2   4  -1  337.17   11.30
   4   4   3   38.30   15.60
   5   5   0  325.17   19.30
   0   0   4  460.15   12.60
   0   1   3  139.59    7.90
   1   3   2    2.00    4.30
   2  -2   7   92.39   13.70
   2   3   4  201.18   15.00
   3   0   7  394.36   25.00
   0  -2   4  126.59    5.10
   2   4   2   76.89   10.30
   3   2   6  392.56   25.00
   4   5   1  322.67   20.20
   1  -3   6  335.87   11.80
   1   3   3  209.28   11.40
   3   3   5   43.40   11.70
   3   5   0   18.20    9.50
   0   1   4   30.80    6.50
   1   2   5   55.19   10.00
   2   4  -2  811.32   13.80
   2   4   3   17.00    9.20
   3   1   7   -8.20   15.80
   3   5  -1   63.69    8.90
   0  -1   5   57.09    5.40
   0   0   5   40.80    7.60
   0   2   2 2147.69   25.40
   1   1   6  675.03   22.40
   2   3   5  350.36   20.60
   3   4   4   23.50   15.40
   3   5   1  126.69   11.50
   4   5   2  571.24   27.20
   0   2   3  725.83   17.30
   0   2   1 6388.86   37.50
   1  -1   7 1292.27   29.60
   2   1   7   18.60   11.10
   3   5   2  646.14   25.70
   0  -2   5 2205.78   22.00
   0   1   5  192.58   11.50
   1  -2   7  239.98   14.00
   1   0   7  153.68   14.60
   2   4   4  389.66   20.80
   0   2   4   21.30    7.40
   1   2   6  351.16   19.20
   1   4   2  235.38   13.10
   1   3   5  542.65   22.30
   1   4   0  536.95   14.40
   2  -1   8  531.15   25.60
   2   5   1  243.28   14.50
   3   5   3   24.50   14.50
   0  -1   6   53.29    7.70
   1   4   3   48.00    7.60
   2   0   8    8.00   16.00
   2   2   7  121.89   20.00
   2   3   6   41.00   12.00
   2   5   0  414.36   15.00
   0   2   5   82.79   10.10
   2   4   5    4.40   12.40
   0   1   6  982.50   25.60
   0   3   2  272.87   10.90
   0   3   3   18.80    5.60
   0   2   0 3849.81   24.40
   2   5  -1  226.28   10.90
   0  -2   6  911.51   17.20
   0   3   1 3150.68   31.00
   1  -1   8  362.66   20.60
   1   2   7   75.59   15.50
   1   3   6  283.57   18.30
   1   0   8  461.75   24.00
   2   5   4   -1.10   13.80
   3   6   0  439.76   19.90
   3   6   1  193.28   17.50
   0  -2   2  118.59    1.90
   0  -1   7    6.40    8.10
   0   0   7   35.70    7.80
   0   3   5    1.50    8.40
   1   4  -1 2097.49   23.30
   1   4   5   17.40    9.30
   1   1   8   26.30   15.90
  -1   1   4 1232.28   21.60
   0   4   2 2268.77   33.20
   1   3   7   36.70   16.20
  -1   0   4 1593.74   21.30
  -1   1   5    9.70    6.50
   0   3   0  499.25   11.40
   0   3   6  109.19   11.70
   0   4   4   -5.20    5.60
   1   4   6   12.50   10.60
   1   5   0  182.58   11.00
   1   5   4  539.15   24.80
   2   6   1   56.79   13.00
   2   6   2  506.05   23.50
  -1   1   3 9999.00   52.89
  -1   2   4  380.56   14.70
   0  -2   7  234.78   12.40
   0   4   1  830.72   19.30
   1   3  -2 2678.13   15.50
  -1   2   3  106.39    7.40
  -1   2   5   -4.00    7.00
   0   0   8   30.40   13.40
   0   4   5  173.28   15.20
   2   6   0   13.30    9.90
   2   6   3  357.36   23.50
  -1   0   3 8636.04   41.90
  -1   0   6  327.17   13.80
  -1   1   6   57.19    9.60
   0  -1   8   69.49   12.60
   0   1   8  179.08   18.50
   1   5   5   36.20   12.10
   0   3   7   86.49   16.40
  -1   2   2 2597.74   28.00
  -1   3   3  300.67   13.60
  -1   3   4 3286.17   42.90
   0   2   8  138.49   18.70
   0   4   6   40.10   13.40
   0   5   3  413.06   19.30
  -1  -1   5   74.99    6.20
  -1   1   2 8727.03   43.20
  -1   3   5   64.99    8.80
   0   5   4  289.27   19.00
   1   6   2   74.49   13.60
  -1  -1   6  145.99    9.70
  -1   0   7  194.48   13.20
   1   5  -1    5.20    6.60
   1   6   1   -0.20    9.90
   2   6  -1   -0.80    7.50
  -1   2   7   38.00   11.70
  -1   3   2    2.10    4.20
  -1   3   6    6.80    6.90
   0   5   5    5.50   13.30
   1   6   4   15.00   15.40
  -1   4   3  430.86   17.40
   0   0   9   23.50   17.50
   0   1   9   35.80   19.00
   0   5   1    0.20    7.00
  -1   4   5  141.89   14.10
  -1  -1   7   45.60    8.50
  -1   0   8   15.90   11.60
  -1   1   8    4.40   12.50
  -1   3   7   13.50   10.10
   1   6   0    2.30    8.60
  -1   2   8   21.30   14.10
  -1   4   2  280.97   13.40
  -1   4   6   38.30   12.60
   0   6   3   14.00   12.10
   1   4  -2 1049.20   12.90
  -1   0   2 4332.97   25.00
  -1   2   1  286.57    8.70
  -1   3   1  319.37   11.10
  -1   5   4  101.09   13.40
   0   5   0  586.44   16.70
   0   6   2   -2.60    9.90
   0   6   4    9.30   10.90
  -1  -1   8   97.69   13.40
  -1   4   7    8.00   10.50
  -1   5   5  256.87   19.10
  -2   1   5    7.40    7.10
  -2   1   6  549.45   19.10
  -2   2   4   88.79    9.30
  -2   2   6    1.20    6.00
  -1   1   9   22.10   16.50
   1   7   2    3.40   15.80
  -2   2   7   93.99   13.30
  -2   3   4  537.15   19.20
  -1   0   9  194.48   19.90
  -1   4   1  302.17   12.70
  -1   5   6  159.78   18.60
   0   6   1   15.30    9.40
  -2   1   4 6194.08   48.60
   1   7   1   23.20   14.10
  -2   0   6 2674.43   34.90
  -2   3   7   -5.20   12.10
  -2   4   5   90.79   12.70
  -1   1   1  832.32   12.00
  -2   0   7   32.90    8.80
  -2   1   8  217.18   16.80
  -2   2   3  241.18   10.60
  -2   2   8   24.50   13.70
  -2   3   3 1631.64   28.70
  -2   4   6  350.96   21.20
   0   2  -1  144.19    4.20
   0   4  -1 1241.58   17.70
  -1  -2   6    2.60    4.60
  -1   6   3    9.60   12.10
  -1   6   5   14.10   16.60
  -2   4   3   71.09   10.10
  -1  -2   7  236.58   10.50
  -1   5   1   39.50    8.60
   0   7   3   23.60   12.70
  -2   0   8   17.30   10.40
  -2   1   3   10.90    5.40
  -2   5   5   13.60   12.20
  -1   6   2  140.69   14.80
   0   6   0   38.10    8.90
   0   7   2  184.88   18.10
  -2   0   4 1747.73   23.20
  -2   2   9  124.49   21.10
  -2   5   4  104.79   11.60
  -2   5   6 2034.20   48.20
   1   5  -2    1.70    4.20
  -2   1   9  267.77   19.30
  -2   3   2 1667.93   27.10
  -2   5   3   99.39   12.60
  -1  -2   5 1806.02   16.70
   0   5  -1  643.64   15.60
  -2   4   2    5.00    7.20
  -1   3   0  999.20   16.20
  -2   0   9  217.08   18.50
  -3   2   6  443.76   18.70
  -3   3   5   21.40    9.60
  -3   3   6  199.78   14.50
  -2  -1   6    7.00    5.50
  -2  -1   7 1065.59   22.10
  -2   6   5   -1.10   14.80
  -1   6   1   30.50    9.70
  -3   2   5   52.89    7.90
   1   0  -1   76.99    3.00
  -3   1   7 1840.32   36.40
  -3   2   8  203.58   18.70
  -3   3   4  553.14   20.30
  -3   4   5    6.40    7.30
  -3   4   7   33.00   14.60
  -2  -1   8  412.26   16.80
  -1   2   0  241.58    7.50
  -1   5   0   -8.50    6.40
  -3   1   8  109.79   15.10
  -3   4   4  534.45   22.00
  -1   7   2  198.78   18.50
  -3   1   5   17.10    7.80
  -3   2   4   26.50    6.40
  -3   5   5   18.20   12.90
  -3   5   6  200.58   20.20
  -2  -1   5   31.20    5.50
   3  -1   3 1488.15   22.90
   5   2  -3  510.05   18.50
   2  -1   3  296.97    8.70
   3   0   2  435.56   13.60
   6   1  -1    8.20    6.50
   6   2  -5  141.09   13.80
   2   0   2  363.76   10.40
   3   2  -2  119.59    7.40
   5   1   0   19.30    6.40
   6   2  -6    1.20   11.50
   7   1  -2   10.70   12.30
   4  -1   3 2293.67   34.80
   5   2  -2  130.79   12.10
   6  -1   2   42.40   13.80
   6   2  -3  227.08   14.90
   3  -2   4  268.57   11.10
   3   1   1  397.06   13.90
   6   2  -7   27.90   12.70
   7   2  -5    9.90   14.20
   2   2  -4    0.00    3.00
   3   2  -1  115.09    8.90
   4   1   1  284.37   13.30
   4   2  -1  987.50   23.30
   5   0   2   -0.10    9.10
   6  -2   3 1501.25   37.60
   6   1   0   25.70   11.40
   7   1  -1    9.40   12.30
   2   2  -2 2527.15   25.00
   6   2  -2   40.60    8.80
   0   0   0    0.00    0.00
_computing_structure_solution     'SHELXT 2018/2 (Sheldrick, 2018)'
;
_shelx_hkl_checksum     21447
_shelx_res_file
;
TITL dlw210609_a.res in P-1
    dlw210609.res
    created by SHELXL-2018/3 at 17:50:21 on 09-Jun-2021
REM Old TITL DLW210609 in P-1
REM SHELXT solution in P-1: R1 0.112, Rweak 0.004, Alpha 0.024
REM <I/s> 0.000 for 0 systematic absences, Orientation as input
REM Formula found by SHELXT: C19 N3 O S2
CELL 0.71073 9.1794 9.4642 11.6651 101.776 107.807 93.569
ZERR 2 0.0018 0.0019 0.0023 0.03 0.03 0.03
LATT 1
SFAC C H N O S
UNIT 38 46 6 2 4
EQIV $1 -1+X,+Y,-1+Z
EQIV $2 1-X,-Y,1-Z
L.S. 4
PLAN  4
SIZE 0.1 0.11 0.12
TEMP -153.15
CONF
HTAB O1 S1_$1
HTAB N1 O1_$2
BOND
list 4
fmap 2
MORE -1
BOND $H
ACTA
OMIT -3 6 1
REM <olex2.extras>
REM <HklSrc "%.\\DLW210609.hkl">
REM </olex2.extras>
WGHT    0.056800
FVAR       0.83307
S1    5    1.159869    0.044100    0.909834    11.00000    0.02158    0.02483 =
         0.01927    0.00392    0.00057    0.00693
S2    5    1.055753    0.319312    0.834212    11.00000    0.01798    0.02638 =
         0.02254    0.00856    0.00040    0.00356
O1    4    0.222454    0.215347    0.187950    11.00000    0.02677    0.03391 =
         0.01894    0.00481    0.00933    0.00755
AFIX 147
H1    2    0.223336    0.181675    0.115767    11.00000   -1.50000
AFIX   0
N1    3    0.876520    0.076082    0.790558    11.00000    0.02045    0.02395 =
         0.02247    0.00634    0.00210    0.00284
AFIX  43
H1A   2    0.850789   -0.013576    0.794332    11.00000   -1.20000
AFIX   0
N2    3    0.764951    0.151248    0.730423    11.00000    0.02012    0.02918 =
         0.01746    0.00643    0.00255    0.00604
N3    3    0.108926    0.282338    0.391254    11.00000    0.01758    0.03293 =
         0.01730    0.00863    0.00455    0.00394
C1    1    1.023517    0.138177    0.843219    11.00000    0.02369    0.02914 =
         0.01306    0.00409    0.00480    0.00431
C2    1    1.264745    0.359773    0.906159    11.00000    0.01980    0.03215 =
         0.02843    0.00771   -0.00174    0.00334
AFIX  23
H2A   2    1.294123    0.355290    0.994245    11.00000   -1.20000
H2B   2    1.315757    0.287256    0.863582    11.00000   -1.20000
AFIX   0
C3    1    1.315049    0.509319    0.896540    11.00000    0.01506    0.03044 =
         0.02249    0.00753    0.00016    0.00314
C4    1    1.313934    0.631318    0.985602    11.00000    0.02307    0.03705 =
         0.02299    0.00970    0.00663    0.00877
AFIX  43
H4    2    1.276995    0.620316    1.051407    11.00000   -1.20000
AFIX   0
C5    1    1.366272    0.768586    0.978980    11.00000    0.02673    0.03010 =
         0.02995    0.00489    0.00175    0.00752
AFIX  43
H5    2    1.365720    0.851217    1.040672    11.00000   -1.20000
AFIX   0
C6    1    1.419285    0.786669    0.883623    11.00000    0.01878    0.03370 =
         0.04020    0.01840   -0.00070    0.00076
AFIX  43
H6    2    1.455293    0.881218    0.879535    11.00000   -1.20000
AFIX   0
C7    1    1.419572    0.665892    0.793948    11.00000    0.02134    0.05435 =
         0.02710    0.01643    0.00684    0.00450
AFIX  43
H7    2    1.455863    0.677709    0.728000    11.00000   -1.20000
AFIX   0
C8    1    1.367510    0.528467    0.799694    11.00000    0.02309    0.03927 =
         0.02273    0.00354    0.00396    0.00412
AFIX  43
H8    2    1.367371    0.446318    0.737304    11.00000   -1.20000
AFIX   0
C9    1    0.625333    0.088962    0.698938    11.00000    0.02264    0.02408 =
         0.02001    0.00406    0.00554    0.00213
AFIX  43
H9    2    0.606910    0.001568    0.723393    11.00000   -1.20000
AFIX   0
C10   1    0.495642    0.147905    0.627487    11.00000    0.01947    0.02521 =
         0.01824    0.00244    0.00367    0.00314
C11   1    0.513304    0.252978    0.562371    11.00000    0.01775    0.03179 =
         0.01954    0.00312    0.00795    0.00100
AFIX  43
H11   2    0.614400    0.293822    0.571093    11.00000   -1.20000
AFIX   0
C12   1    0.388349    0.298800    0.486061    11.00000    0.02249    0.02871 =
         0.01999    0.00717    0.00875    0.00296
AFIX  43
H12   2    0.405089    0.369235    0.442312    11.00000   -1.20000
AFIX   0
C13   1    0.234769    0.243001    0.471296    11.00000    0.02045    0.02552 =
         0.01369    0.00105    0.00415    0.00263
C14   1    0.217783    0.142656    0.542136    11.00000    0.01651    0.02975 =
         0.02355    0.00738    0.00362   -0.00068
AFIX  43
H14   2    0.117263    0.107096    0.539112    11.00000   -1.20000
AFIX   0
C15   1    0.344537    0.095216    0.615745    11.00000    0.02237    0.02940 =
         0.02281    0.00902    0.00355   -0.00094
AFIX  43
H15   2    0.328834    0.024729    0.659759    11.00000   -1.20000
AFIX   0
C16   1    0.120909    0.384535    0.315281    11.00000    0.02601    0.02514 =
         0.02066    0.00599    0.00495    0.00650
AFIX  23
H16A  2    0.221483    0.447682    0.354456    11.00000   -1.20000
H16B  2    0.038555    0.447687    0.313128    11.00000   -1.20000
AFIX   0
C17   1    0.107448    0.311013    0.184152    11.00000    0.02402    0.02873 =
         0.02028    0.00806    0.00548    0.00564
AFIX  23
H17A  2    0.003408    0.255098    0.140883    11.00000   -1.20000
H17B  2    0.122681    0.385034    0.138467    11.00000   -1.20000
AFIX   0
C18   1   -0.047970    0.218368    0.373891    11.00000    0.01699    0.03317 =
         0.01941    0.00307    0.00268    0.00293
AFIX  23
H18A  2   -0.047229    0.114806    0.377521    11.00000   -1.20000
H18B  2   -0.116034    0.221695    0.290540    11.00000   -1.20000
AFIX   0
C19   1   -0.114178    0.296007    0.470455    11.00000    0.02608    0.04572 =
         0.02374    0.00129    0.01043    0.00376
AFIX 137
H19A  2   -0.216151    0.244927    0.457563    11.00000   -1.50000
H19B  2   -0.123843    0.396399    0.462546    11.00000   -1.50000
H19C  2   -0.045187    0.296706    0.553457    11.00000   -1.50000
AFIX   0
HKLF 4
REM  dlw210609_a.res in P-1
REM wR2 = 0.0968, GooF = S = 0.921, Restrained GooF = 0.921 for all data
REM R1 = 0.0388 for 2508 Fo > 4sig(Fo) and 0.0564 for all 3419 data
REM 228 parameters refined using 0 restraints
END
WGHT      0.0568      0.0000
REM Highest difference peak  0.427,  deepest hole -0.250,  1-sigma level  0.058
Q1    1   1.0336  0.2209  0.8182  11.00000  0.05    0.43
Q2    1   1.2023  0.1441  0.9327  11.00000  0.05    0.36
Q3    1   0.9644  0.3671  0.8633  11.00000  0.05    0.34
Q4    1   1.1010  0.0742  0.8218  11.00000  0.05    0.30
;
_shelx_res_checksum     45164
