# Supplementary material for: (E)-Benzyl 2-{4-[eth­yl(2-hy­droxy­eth­yl)amino]­benzyl­idene}hydrazinecarbodi­thio­ate
Source: IUCrdata. 2021 Sep 3;6(Pt 9):x210901. doi: 10.1107/S2414314621009019 (PMC9462371; doi:10.1107/S2414314621009019)
Supplement: Supplementary file 2 [file x-06-x210901-Isup2.hkl]

data_I                                                                          
_shelx_title ' dlw210609_a.res in P-1'                                          
_shelx_refln_list_code          4                                               
_shelx_F_calc_maximum      117.33                                               
_exptl_crystal_F_000       396.00                                               
_reflns_d_resolution_high  0.8216                                               
                                                                                
loop_                                                                           
 _space_group_symop_operation_xyz                                               
 'x, y, z'                                                                      
 '-x, -y, -z'                                                                   
                                                                                
_cell_length_a     9.1794                                                       
_cell_length_b     9.4642                                                       
_cell_length_c    11.6651                                                       
_cell_angle_alpha 101.776                                                       
_cell_angle_beta  107.807                                                       
_cell_angle_gamma  93.569                                                       
                                                                                
_shelx_F_squared_multiplier     1.000                                           
                                                                                
loop_                                                                           
 _refln_index_h                                                                 
 _refln_index_k                                                                 
 _refln_index_l                                                                 
 _refln_F_squared_calc                                                          
 _refln_F_squared_meas                                                          
 _refln_F_squared_sigma                                                         
 _refln_observed_status                                                         
   1   0   0        996.62       1120.91        36.25 o                         
   2   0   0         54.27         69.81         5.80 o                         
   3   0   0         30.29         41.29         6.73 o                         
   4   0   0        759.32        710.73        25.07 o                         
   5   0   0          4.24         16.20         9.12 o                         
   6   0   0         24.78         27.82         6.99 o                         
   7   0   0        177.04        159.41        12.69 o                         
   8   0   0         88.12         69.16        16.14 o                         
   9   0   0         43.94         54.16        12.25 o                         
 -10   1   0         49.98         46.23         7.98 o                         
  -9   1   0          0.05         -0.73         9.10 o                         
  -8   1   0         39.25         46.58        10.53 o                         
  -7   1   0         11.55          1.68         8.28 o                         
  -6   1   0       1007.41        983.64        14.73 o                         
  -5   1   0       1086.05       1068.49        25.14 o                         
  -4   1   0        148.78        161.75        10.23 o                         
  -3   1   0       2799.79       3111.92        45.82 o                         
  -2   1   0       2454.66       2923.46       107.05 o                         
  -1   1   0       1943.37       2181.06        12.72 o                         
   0   1   0        359.46        423.71         9.90 o                         
   1   1   0        511.60        595.99         9.07 o                         
   2   1   0       4364.87       4853.24        44.96 o                         
   3   1   0        683.78        760.44        23.05 o                         
   4   1   0        203.44        185.14        16.71 o                         
   5   1   0         32.21         29.60         6.46 o                         
   6   1   0         31.59         29.71         6.01 o                         
   7   1   0          6.67          7.29         7.29 o                         
   8   1   0         94.28         72.65         9.10 o                         
   9   1   0         29.04         28.82        16.57 o                         
  10   1   0         22.33         17.15        11.38 o                         
 -10   2   0          0.17         -2.16         8.25 o                         
  -9   2   0         64.64         65.04        11.02 o                         
  -8   2   0         12.63         12.73        11.70 o                         
  -7   2   0       1526.77       1540.79        22.91 o                         
  -6   2   0        982.97       1024.56        21.07 o                         
  -5   2   0        347.15        335.46         9.91 o                         
  -4   2   0       2355.97       2582.22        21.95 o                         
  -3   2   0        965.55        953.29        25.65 o                         
  -2   2   0       2685.14       2872.56        23.99 o                         
  -1   2   0        355.16        337.63         9.01 o                         
   0   2   0       5159.11       5486.51        30.03 o                         
   1   2   0          9.84         18.38         7.93 o                         
   2   2   0        138.39        147.46        17.65 o                         
   3   2   0        661.05        794.44        25.79 o                         
   4   2   0         11.32         15.58         4.06 o                         
   5   2   0        295.48        265.56        10.94 o                         
   6   2   0       1218.47       1190.68        25.33 o                         
   7   2   0         11.47         12.22         8.24 o                         
   8   2   0          1.24         -5.57         7.47 o                         
   9   2   0          0.52         -0.50         9.92 o                         
 -10   3   0        149.50        149.08        18.30 o                         
  -9   3   0         98.08        115.89        12.99 o                         
  -8   3   0          4.01          0.70        10.27 o                         
  -7   3   0        960.44        864.48        25.48 o                         
  -6   3   0        155.39        162.89        12.63 o                         
  -5   3   0        909.44        956.87        23.74 o                         
  -4   3   0       2160.88       2332.93        62.67 o                         
  -3   3   0          0.37          6.90         5.12 o                         
  -2   3   0        466.64        478.13        11.24 o                         
  -1   3   0       1326.86       1445.42        25.17 o                         
   0   3   0        708.69        703.02        11.74 o                         
   1   3   0       1410.63       1385.70        17.50 o                         
   2   3   0        151.96        185.41        20.53 o                         
   3   3   0        302.07        304.87        19.60 o                         
   4   3   0        447.36        473.29        16.64 o                         
   5   3   0         41.22         38.60         5.57 o                         
   6   3   0          4.47          5.13         5.67 o                         
   7   3   0          3.70          6.18         6.92 o                         
   8   3   0        291.32        267.84        18.07 o                         
   9   3   0        271.51        192.86       152.07 o                         
 -10   4   0        151.90        153.46        11.31 o                         
  -9   4   0          1.04          4.15         8.03 o                         
  -8   4   0        146.27        155.48        12.38 o                         
  -7   4   0        125.32        107.30        12.39 o                         
  -6   4   0        218.65        212.21        10.05 o                         
  -5   4   0         19.91         11.70         7.40 o                         
  -4   4   0         14.35          7.18         5.51 o                         
  -3   4   0        258.49        290.32        15.42 o                         
  -2   4   0        156.44        159.34         5.25 o                         
  -1   4   0        461.28        447.79        13.69 o                         
   0   4   0          5.50          7.93         2.88 o                         
   1   4   0        692.89        773.70        20.75 o                         
   2   4   0        182.28        186.14        15.20 o                         
   3   4   0        884.62        923.23        15.22 o                         
   4   4   0        598.11        612.84        15.76 o                         
   5   4   0         17.35         20.94         6.13 o                         
   6   4   0         31.15         36.56         8.01 o                         
   7   4   0        125.71        120.43        10.25 o                         
   8   4   0        138.75        138.83        10.91 o                         
   9   4   0         22.91         24.50         9.65 o                         
 -10   5   0          4.89          6.77         9.37 o                         
  -9   5   0          4.57         -3.01         6.99 o                         
  -8   5   0         15.84          7.65        11.77 o                         
  -7   5   0        114.35        119.50        12.32 o                         
  -6   5   0         32.68         26.93         7.42 o                         
  -5   5   0          7.86          8.87         4.83 o                         
  -4   5   0         32.18         23.17         5.77 o                         
  -3   5   0       1396.09       1448.67        24.15 o                         
  -2   5   0        162.29        157.98         8.81 o                         
  -1   5   0          1.21         -5.33         5.33 o                         
   0   5   0        748.21        845.01        24.06 o                         
   1   5   0        271.87        257.81        11.00 o                         
   2   5   0        573.44        587.41        12.13 o                         
   3   5   0         19.67         25.49         5.85 o                         
   4   5   0       1271.94       1298.34        18.88 o                         
   5   5   0        478.32        471.43        19.19 o                         
   6   5   0         94.42         88.39         9.08 o                         
   7   5   0         59.62         40.58         7.64 o                         
   8   5   0         17.46          5.58         6.63 o                         
  -9   6   0          0.75          0.74         6.87 o                         
  -8   6   0         94.73        110.94        12.49 o                         
  -7   6   0         18.07         20.67         8.90 o                         
  -6   6   0        323.61        311.95        17.60 o                         
  -5   6   0        297.59        259.91        15.99 o                         
  -4   6   0        105.31        107.34        11.84 o                         
  -3   6   0        136.15        124.66         8.45 o                         
  -2   6   0        334.54        299.29        12.19 o                         
  -1   6   0        317.87        284.09        12.15 o                         
   0   6   0         67.14         54.90        12.82 o                         
   1   6   0          5.47         -0.20         5.29 o                         
   2   6   0         17.66         19.70         5.19 o                         
   3   6   0        676.20        652.68        14.96 o                         
   4   6   0        814.04        852.75        18.15 o                         
   5   6   0        153.96        142.21         8.45 o                         
   6   6   0          2.84          2.69         7.83 o                         
   7   6   0          0.16          0.14         7.49 o                         
   8   6   0        167.15        155.89        13.11 o                         
  -9   7   0         22.43         30.26         8.79 o                         
  -8   7   0        314.27        306.76        12.10 o                         
  -7   7   0         50.11         51.44         8.59 o                         
  -6   7   0          7.80         15.87         8.16 o                         
  -5   7   0         10.16          5.81         9.77 o                         
  -4   7   0        156.98        158.39        13.60 o                         
  -3   7   0         94.35         91.48        15.71 o                         
  -2   7   0        871.59        885.04        21.80 o                         
  -1   7   0        213.96        201.26        14.41 o                         
   0   7   0        122.83        113.11         9.83 o                         
   1   7   0         13.12         15.67         7.78 o                         
   2   7   0         19.93         20.90         7.76 o                         
   3   7   0        361.30        388.39        15.34 o                         
   4   7   0         19.39         19.20         7.82 o                         
   5   7   0          3.80         -0.88         6.25 o                         
   6   7   0         50.21         43.00         6.99 o                         
   7   7   0        237.34        204.40        33.13 o                         
  -8   8   0        298.61        326.05        18.30 o                         
  -7   8   0          1.62         -0.27         7.05 o                         
  -6   8   0          3.70          5.62        13.83 o                         
  -5   8   0        391.00        385.73        18.64 o                         
  -4   8   0         63.35         57.20        16.14 o                         
  -3   8   0        540.30        456.32        17.73 o                         
  -2   8   0         73.91         83.13        16.57 o                         
  -1   8   0         37.81         44.96        13.69 o                         
   0   8   0         39.25         44.17        14.77 o                         
   1   8   0        654.84        611.77        20.38 o                         
   2   8   0        101.11         91.17         9.16 o                         
   3   8   0        125.70        129.27        11.03 o                         
   4   8   0        367.83        410.76        17.45 o                         
   5   8   0         88.34         93.38         9.95 o                         
   6   8   0         35.29         35.73         9.08 o                         
  -7   9   0        187.72        182.69        13.98 o                         
  -6   9   0        330.87        378.76        15.48 o                         
  -5   9   0          5.93          9.94        13.54 o                         
  -4   9   0         30.16         32.44        10.00 o                         
  -3   9   0         98.27         80.62        11.66 o                         
  -2   9   0        311.92        304.48        19.52 o                         
  -1   9   0          0.20          1.49         7.37 o                         
   0   9   0          0.33         -2.93         9.12 o                         
   1   9   0         15.34         26.66        14.99 o                         
   2   9   0          0.19         -5.76        12.54 o                         
   3   9   0        328.15        308.51        13.02 o                         
   4   9   0        253.48        299.75        10.75 o                         
   5   9   0         83.68         97.97        10.66 o                         
  -6  10   0         10.73          1.73         7.64 o                         
  -5  10   0          4.24          4.70         7.46 o                         
  -4  10   0         29.89         26.08         6.73 o                         
  -3  10   0        204.30        230.09        17.58 o                         
  -2  10   0        200.48        197.82        11.65 o                         
  -1  10   0         88.91        105.11        15.06 o                         
   0  10   0         16.57         30.98        12.97 o                         
   1  10   0         48.97         52.03         8.12 o                         
   2  10   0          1.84          0.84         6.43 o                         
   3  10   0         87.36         90.48        11.24 o                         
  -3 -10   1         46.23         41.79        10.52 o                         
  -2 -10   1         30.49         32.21         8.70 o                         
  -1 -10   1        133.86        158.72        17.87 o                         
   0 -10   1         74.44         69.02        14.27 o                         
   1 -10   1        131.60        140.70        11.28 o                         
   2 -10   1          2.52         -2.75         9.58 o                         
   3 -10   1          0.03         -1.56         6.44 o                         
   4 -10   1        590.10        669.86        27.66 o                         
   5 -10   1         39.95         34.87        11.53 o                         
  -5  -9   1         12.94         21.67         6.21 o                         
  -4  -9   1         58.14         61.94         9.89 o                         
  -3  -9   1          0.06         -3.45         6.58 o                         
  -2  -9   1         74.41         88.03        10.07 o                         
  -1  -9   1          0.17          0.85         6.58 o                         
   0  -9   1          1.62          1.26         7.50 o                         
   1  -9   1          1.26          3.23         6.87 o                         
   2  -9   1        203.06        194.52        13.59 o                         
   3  -9   1        652.20        671.83        30.40 o                         
   4  -9   1         45.65         33.43        15.42 o                         
   5  -9   1          0.99          1.97         8.70 o                         
   6  -9   1        200.03        205.79        12.36 o                         
   7  -9   1        145.91        142.20        13.69 o                         
  -6  -8   1         42.25         42.94        10.37 o                         
  -5  -8   1         46.61         54.26         8.96 o                         
  -4  -8   1         22.57         26.14         8.51 o                         
  -3  -8   1        515.65        544.40        20.76 o                         
  -2  -8   1         60.88         63.88         8.78 o                         
  -1  -8   1         68.35         54.52         7.04 o                         
   0  -8   1        338.84        313.55        11.74 o                         
   1  -8   1          0.26         -3.94         6.92 o                         
   2  -8   1         44.89         38.04        15.42 o                         
   3  -8   1        273.28        297.09        21.18 o                         
   4  -8   1        319.69        316.04        15.84 o                         
   5  -8   1        847.27        825.75        69.45 o                         
   6  -8   1        159.64        169.07        14.70 o                         
   7  -8   1          7.99         11.53        11.53 o                         
   8  -8   1          5.74          5.33         8.65 o                         
  -7  -7   1         11.18          8.11         6.01 o                         
  -6  -7   1          3.95          4.75         6.26 o                         
  -5  -7   1         63.09         58.93         7.21 o                         
  -4  -7   1          0.21         -4.45         6.87 o                         
  -3  -7   1         66.24         68.58        10.93 o                         
  -2  -7   1        189.02        200.54        14.00 o                         
  -1  -7   1        615.65        539.59        16.65 o                         
   0  -7   1       1126.29        992.74        17.63 o                         
   1  -7   1          2.14          2.71         6.22 o                         
   2  -7   1        757.13        733.68        51.95 o                         
   3  -7   1        267.37        228.35        14.24 o                         
   4  -7   1          3.94          2.05         9.42 o                         
   5  -7   1          4.08         -0.26         8.69 o                         
   6  -7   1         13.84          9.07        10.55 o                         
   7  -7   1         16.06          8.17         7.86 o                         
   8  -7   1         43.28         44.13         6.85 o                         
  -8  -6   1        159.44        175.75        10.68 o                         
  -7  -6   1        228.33        226.18        10.83 o                         
  -6  -6   1        165.79        177.65        12.66 o                         
  -5  -6   1          0.00         -2.78         6.59 o                         
  -4  -6   1        416.85        408.50        15.06 o                         
  -3  -6   1         46.48         51.83         7.50 o                         
  -2  -6   1         11.89          2.52         6.43 o                         
  -1  -6   1        230.21        218.92        10.64 o                         
   0  -6   1        748.60        712.44        18.52 o                         
   1  -6   1        909.63        788.46        72.18 o                         
   2  -6   1        596.16        486.92        34.36 o                         
   3  -6   1        663.16        684.37        20.43 o                         
   4  -6   1        215.59        204.99        11.42 o                         
   5  -6   1         16.30         13.32         7.67 o                         
   6  -6   1         32.16         15.55         9.53 o                         
   7  -6   1         68.92         71.95        10.33 o                         
   8  -6   1          2.00          1.92         7.76 o                         
   9  -6   1         23.44         27.52         9.80 o                         
  -9  -5   1          8.97         21.04         9.22 o                         
  -8  -5   1          6.32          4.82         7.19 o                         
  -7  -5   1        146.31        135.79        10.57 o                         
  -6  -5   1         48.31         51.44        11.52 o                         
  -5  -5   1        775.86        764.67        15.01 o                         
  -4  -5   1       1068.40       1009.18        14.80 o                         
  -3  -5   1         86.54         94.78         6.11 o                         
  -2  -5   1        295.43        316.71         9.56 o                         
  -1  -5   1         11.36          4.03         6.72 o                         
   0  -5   1        843.44        927.43        22.48 o                         
   1  -5   1        107.89        104.88        11.67 o                         
   2  -5   1          9.25         11.42         6.82 o                         
   3  -5   1        177.27        216.90        11.87 o                         
   4  -5   1        173.08        147.93         9.72 o                         
   5  -5   1        278.03        268.75        12.88 o                         
   6  -5   1        799.82        776.01        27.73 o                         
   7  -5   1        132.60        118.43        20.32 o                         
   8  -5   1        214.50        194.98        12.45 o                         
   9  -5   1          2.39          1.74         6.61 o                         
  -9  -4   1         88.06         98.26        13.98 o                         
  -8  -4   1          9.15         10.99         7.55 o                         
  -7  -4   1          1.60         -5.96         5.96 o                         
  -6  -4   1         75.19         75.60         9.36 o                         
  -5  -4   1        371.75        363.49        12.59 o                         
  -4  -4   1          1.18          0.66         4.21 o                         
  -3  -4   1        548.25        529.44         9.97 o                         
  -2  -4   1        509.60        493.56        12.71 o                         
  -1  -4   1       2732.07       3022.31        33.57 o                         
   0  -4   1       1661.25       1804.30        18.43 o                         
   1  -4   1          1.17          4.86         7.93 o                         
   2  -4   1        115.76        103.30        11.10 o                         
   3  -4   1          0.28         -2.85         5.07 o                         
   4  -4   1         98.38         88.48         7.92 o                         
   5  -4   1        154.99        143.34        11.11 o                         
   6  -4   1          7.45          1.56         7.77 o                         
   7  -4   1         92.61         97.49        10.59 o                         
   8  -4   1        284.82        325.42        18.08 o                         
   9  -4   1        298.89        289.18        15.58 o                         
  10  -4   1         33.60         33.14        10.37 o                         
 -10  -3   1          0.42          1.25         5.85 o                         
  -9  -3   1        203.11        220.72        19.88 o                         
  -8  -3   1        871.12        632.75        90.84 o                         
  -7  -3   1         18.20         19.24         7.81 o                         
  -6  -3   1         88.65         80.26         7.12 o                         
  -5  -3   1        410.42        388.33        11.29 o                         
  -4  -3   1       1841.92       1924.44        21.51 o                         
  -3  -3   1         49.46         55.17        10.73 o                         
  -2  -3   1         29.63         11.38         9.37 o                         
  -1  -3   1        108.10        104.45         8.21 o                         
   0  -3   1        975.36        975.20        33.07 o                         
   1  -3   1        802.35        717.54        20.53 o                         
   2  -3   1        262.07        261.68         8.96 o                         
   3  -3   1        270.85        333.47        11.90 o                         
   4  -3   1          3.83          5.64         5.72 o                         
   5  -3   1          0.21         -5.12         6.42 o                         
   6  -3   1        354.20        335.19        13.80 o                         
   7  -3   1         22.86         18.45        11.14 o                         
   8  -3   1          4.76          1.01        14.99 o                         
   9  -3   1        129.37        121.31        18.88 o                         
  10  -3   1        294.15        282.75        13.25 o                         
 -10  -2   1         11.72          7.49        10.37 o                         
  -9  -2   1        205.67        228.36        22.62 o                         
  -8  -2   1        103.42        101.74        11.69 o                         
  -7  -2   1         10.45         10.27         8.37 o                         
  -6  -2   1        111.11         93.02         8.55 o                         
  -5  -2   1        539.48        550.10        12.30 o                         
  -4  -2   1       1289.71       1353.55        73.70 o                         
  -3  -2   1        174.08        158.75         9.45 o                         
  -2  -2   1          0.63          1.77        10.09 o                         
  -1  -2   1          0.02         -2.74         2.74 o                         
   0  -2   1        208.69        207.16         3.68 o                         
   1  -2   1       1669.19       1762.18        46.61 o                         
   2  -2   1         22.52         27.72         4.94 o                         
   3  -2   1       1481.60       1615.81        33.29 o                         
   4  -2   1         14.57          5.33        10.95 o                         
   5  -2   1       1487.11       1590.05        58.29 o                         
   6  -2   1         51.02         47.92         6.39 o                         
   7  -2   1          0.02         -0.32         6.11 o                         
   8  -2   1        131.03        131.40        17.58 o                         
   9  -2   1        136.71        159.86        13.87 o                         
  10  -2   1         24.10         28.10        11.67 o                         
 -10  -1   1        145.07        129.24        15.85 o                         
  -9  -1   1         19.19         23.50        11.22 o                         
  -8  -1   1         14.24         21.80         9.03 o                         
  -7  -1   1         17.82         14.95         6.57 o                         
  -6  -1   1         21.81         13.74         5.12 o                         
  -5  -1   1        102.63        111.71        10.47 o                         
  -4  -1   1       1799.38       1894.19        38.76 o                         
  -3  -1   1       2753.87       2927.00        35.87 o                         
  -2  -1   1       5430.85       5966.78        92.14 o                         
  -1  -1   1       3461.84       3501.05        55.97 o                         
   0  -1   1        131.61        139.13         5.04 o                         
   1  -1   1         93.39         86.23        10.23 o                         
   2  -1   1       5737.32       6204.69        35.45 o                         
   3  -1   1       2381.83       2556.94        29.25 o                         
   4  -1   1       1014.03       1035.05        24.06 o                         
   5  -1   1        425.28        484.12        18.37 o                         
   6  -1   1        125.24        129.77         9.10 o                         
   7  -1   1       1924.44       1861.21        29.52 o                         
   8  -1   1        338.23        329.64        19.07 o                         
   9  -1   1        208.04        200.53        11.61 o                         
  10  -1   1          0.10         -1.22         8.02 o                         
 -10   0   1         12.70         13.25         7.60 o                         
  -9   0   1         81.87         87.41        13.78 o                         
  -8   0   1       1576.95       1514.66        32.78 o                         
  -7   0   1        165.90        149.68        12.62 o                         
  -6   0   1         22.62         18.04         8.52 o                         
  -5   0   1         25.37         17.34         9.03 o                         
  -4   0   1        857.48        936.56        19.15 o                         
  -3   0   1         38.79         40.09         5.81 o                         
  -2   0   1        140.42        129.03         9.01 o                         
  -1   0   1         95.94        112.93         3.01 o                         
   0   0   1        209.41        236.93         3.79 o                         
   1   0   1        169.96        203.73         6.92 o                         
   2   0   1       2563.19       2772.05        29.68 o                         
   3   0   1       2241.69       2430.58        34.44 o                         
   4   0   1        131.83        152.15        12.10 o                         
   5   0   1        235.01        272.79        11.84 o                         
   6   0   1        648.84        638.12        34.72 o                         
   7   0   1       2127.97       2057.69        36.25 o                         
   8   0   1          6.61          9.65        13.98 o                         
   9   0   1        200.90        231.58        15.55 o                         
 -10   1   1        386.62        336.32        40.19 o                         
  -9   1   1        253.89        235.81        15.68 o                         
  -8   1   1         25.55         25.97        10.50 o                         
  -7   1   1         65.57         64.43        10.30 o                         
  -6   1   1        731.84        772.69        12.73 o                         
  -5   1   1       1112.41       1178.37        19.50 o                         
  -4   1   1        548.95        564.74        53.67 o                         
  -3   1   1        292.65        391.89        19.16 o                         
  -2   1   1       1425.40       1436.20       110.65 o                         
  -1   1   1       1092.05       1191.62        10.31 o                         
   0   1   1         62.69         52.02         5.48 o                         
   1   1   1        820.25        995.74        44.24 o                         
   2   1   1         10.25         14.41         7.64 o                         
   3   1   1        526.40        576.24        14.55 o                         
   4   1   1        431.14        405.78        14.54 o                         
   5   1   1        251.71        246.42        16.00 o                         
   6   1   1         53.10         37.60        13.11 o                         
   7   1   1          1.39         -2.96         8.31 o                         
   8   1   1          3.52          7.34         8.49 o                         
   9   1   1        478.42        508.60        21.68 o                         
 -10   2   1         67.92         59.13         9.76 o                         
  -9   2   1         18.84         28.37        11.45 o                         
  -8   2   1       1836.00       1782.71        29.23 o                         
  -7   2   1        490.20        487.04        16.40 o                         
  -6   2   1        606.55        561.86        16.61 o                         
  -5   2   1         24.32         34.74         6.46 o                         
  -4   2   1        582.95        638.64        64.33 o                         
  -3   2   1        495.86        539.54        10.86 o                         
  -2   2   1        278.95        282.08         8.03 o                         
  -1   2   1        377.42        404.16         6.02 o                         
   0   2   1       8567.23       9205.82        54.03 o                         
   1   2   1        678.29        725.00        16.71 o                         
   2   2   1         72.26         76.32        11.45 o                         
   3   2   1       4350.30       4860.03       128.01 o                         
   4   2   1        858.49        845.54        14.48 o                         
   5   2   1        157.93        182.35         9.65 o                         
   6   2   1        284.01        249.42        12.91 o                         
   7   2   1         17.95          9.78        10.10 o                         
   8   2   1         40.51         35.16         8.49 o                         
   9   2   1         97.70        112.27        12.37 o                         
 -10   3   1        146.16        145.78        19.38 o                         
  -9   3   1         19.15          6.55        12.82 o                         
  -8   3   1          9.81         12.39        12.25 o                         
  -7   3   1        180.64        199.06        12.72 o                         
  -6   3   1         24.72         33.03         7.91 o                         
  -5   3   1        768.00        790.86        14.94 o                         
  -4   3   1         15.52         16.80         4.85 o                         
  -3   3   1         48.27         61.62         5.84 o                         
  -2   3   1       1088.60       1111.42        15.33 o                         
  -1   3   1        465.01        471.41         9.27 o                         
   0   3   1       4332.59       4464.54        62.46 o                         
   1   3   1        839.13        802.65        20.75 o                         
   2   3   1         73.47         68.59        10.37 o                         
   3   3   1        808.00        862.27        19.80 o                         
   4   3   1        241.31        254.13         9.94 o                         
   5   3   1        730.48        673.36        17.13 o                         
   6   3   1        158.94        156.28         9.15 o                         
   7   3   1         86.55         82.26        22.69 o                         
   8   3   1         20.59         22.58         9.52 o                         
   9   3   1         77.73         37.18        28.17 o                         
 -10   4   1        387.62        373.85        14.36 o                         
  -9   4   1        159.52        156.70        10.64 o                         
  -8   4   1         17.03         24.17        11.42 o                         
  -7   4   1          4.49          6.77         8.82 o                         
  -6   4   1        286.22        291.54        13.73 o                         
  -5   4   1        719.27        695.91        16.69 o                         
  -4   4   1        680.18        702.93        14.78 o                         
  -3   4   1         10.46         15.58         4.91 o                         
  -2   4   1         92.47         90.73         6.64 o                         
  -1   4   1        433.52        426.40        12.04 o                         
   0   4   1       1290.58       1171.98        18.73 o                         
   1   4   1          1.92         -0.36         3.31 o                         
   2   4   1        492.55        403.27        18.59 o                         
   3   4   1          0.44         -1.46         7.30 o                         
   4   4   1        303.55        313.52        11.07 o                         
   5   4   1          6.25          2.43         5.30 o                         
   6   4   1         68.31         74.14         8.22 o                         
   7   4   1        221.66        188.69        10.17 o                         
   8   4   1        142.69        128.82        12.14 o                         
 -10   5   1         33.68         25.37         7.28 o                         
  -9   5   1          2.07          4.92         8.90 o                         
  -8   5   1        146.83        156.02        10.24 o                         
  -7   5   1       1511.74       1369.26       141.35 o                         
  -6   5   1        245.66        224.99        13.46 o                         
  -5   5   1          0.35          5.25         5.55 o                         
  -4   5   1       2008.87       1826.65        25.41 o                         
  -3   5   1        684.49        632.59        26.67 o                         
  -2   5   1          3.90         -1.09         3.80 o                         
  -1   5   1         56.18         27.45        29.68 o                         
   0   5   1          0.72         -2.50         6.56 o                         
   1   5   1        851.06        789.85        17.88 o                         
   2   5   1        364.96        345.31        13.77 o                         
   3   5   1        166.36        169.10         9.00 o                         
   4   5   1        461.21        463.99        19.48 o                         
   5   5   1         18.74          7.82         9.21 o                         
   6   5   1         26.20         28.41         7.66 o                         
   7   5   1         11.38         -0.41         6.42 o                         
   8   5   1         39.93         24.03         8.10 o                         
  -9   6   1          0.03          3.50         7.81 o                         
  -8   6   1          1.34          0.70         7.37 o                         
  -7   6   1         47.93         48.48        10.53 o                         
  -6   6   1          7.81         -0.17         8.99 o                         
  -5   6   1        753.69        717.91        23.03 o                         
  -4   6   1       1088.64        966.47        14.89 o                         
  -2   6   1          1.96          3.45         6.20 o                         
  -1   6   1         29.85         39.45         8.76 o                         
   0   6   1         41.29         27.46         8.84 o                         
   1   6   1          0.17         -1.91         5.54 o                         
   2   6   1         92.89         91.03         7.59 o                         
   3   6   1        338.26        322.00        12.87 o                         
   4   6   1         81.35         77.75         8.63 o                         
   5   6   1          8.74         -0.50         7.19 o                         
   6   6   1         43.97         44.61         8.17 o                         
   7   6   1         23.73         31.24         8.14 o                         
  -9   7   1         80.86         83.27         9.94 o                         
  -8   7   1         20.23         15.80         7.26 o                         
  -7   7   1          5.21          9.42         8.19 o                         
  -6   7   1          9.74          6.34         7.18 o                         
  -5   7   1         10.71          9.69         8.41 o                         
  -4   7   1        112.63        129.24        18.59 o                         
  -3   7   1         37.84         35.15        10.21 o                         
  -2   7   1        575.44        514.76        25.93 o                         
  -1   7   1       1920.06       1759.04        44.67 o                         
   0   7   1        167.95        157.99        10.38 o                         
   1   7   1         19.08         21.79         6.98 o                         
   2   7   1          0.01         -5.52         9.65 o                         
   3   7   1          7.89          8.58         6.75 o                         
   4   7   1         30.41         33.90         7.37 o                         
   5   7   1         16.40         21.24         6.27 o                         
   6   7   1          0.03         -1.89         6.88 o                         
  -8   8   1         72.73        110.07        13.98 o                         
  -7   8   1        206.66        241.72        14.36 o                         
  -6   8   1         13.96          8.50        10.66 o                         
  -5   8   1          1.72          2.16        10.46 o                         
  -4   8   1          1.21         -1.42         8.93 o                         
  -3   8   1        299.87        250.58        20.03 o                         
  -2   8   1          1.51         13.80         9.77 o                         
  -1   8   1         18.11         13.62         9.21 o                         
   0   8   1          0.27          8.38         8.57 o                         
   1   8   1        337.45        382.43        17.35 o                         
   2   8   1        136.09        154.05        10.94 o                         
   3   8   1          0.19          1.22         7.88 o                         
   4   8   1         52.89         51.52         8.71 o                         
   5   8   1        111.98        114.83        13.26 o                         
  -7   9   1          4.22         11.38         9.22 o                         
  -6   9   1        203.82        240.17        18.16 o                         
  -5   9   1        190.61        188.38        13.06 o                         
  -4   9   1         51.30         52.79         9.28 o                         
  -3   9   1        293.75        299.57        15.03 o                         
  -2   9   1          4.87         -1.01        12.82 o                         
  -1   9   1         25.53         19.50         8.03 o                         
   0   9   1          0.99         -2.60         6.14 o                         
   1   9   1          0.02         -1.02        10.37 o                         
   2   9   1         30.30         42.71         9.00 o                         
   3   9   1          1.67          5.10         5.79 o                         
   4   9   1        331.67        375.89        18.73 o                         
  -6  10   1         40.31         40.49         8.79 o                         
  -5  10   1        150.62        130.03        17.15 o                         
  -4  10   1        166.74        177.19        10.83 o                         
  -3  10   1        107.21        118.17        10.34 o                         
  -2  10   1        373.21        427.77        22.33 o                         
  -1  10   1        105.16        128.52        16.28 o                         
   0  10   1          2.58         -5.48         9.94 o                         
   1  10   1         22.87         25.96        10.45 o                         
   2  10   1         16.65         20.68         6.93 o                         
  -4 -10   2          9.84          6.77         8.65 o                         
  -3 -10   2          0.01         -3.03         9.80 o                         
  -2 -10   2         13.54         12.45         6.44 o                         
  -1 -10   2          0.02         -1.20         8.81 o                         
   0 -10   2        161.39        178.23        16.86 o                         
   1 -10   2        359.46        387.56        20.32 o                         
   2 -10   2        106.13        103.50        10.34 o                         
   3 -10   2         35.60         33.16         9.12 o                         
   4 -10   2          1.87          0.79         7.44 o                         
   5 -10   2          6.21          1.79         6.09 o                         
  -5  -9   2        525.40        572.41        16.10 o                         
  -4  -9   2         17.74          8.07         6.77 o                         
  -3  -9   2          8.91          7.20         7.12 o                         
  -2  -9   2         16.49         13.18         6.94 o                         
  -1  -9   2          0.00          3.13         7.08 o                         
   0  -9   2         66.17         63.43         6.95 o                         
   1  -9   2         48.98         50.09         7.86 o                         
   2  -9   2         91.09         77.27         8.90 o                         
   3  -9   2          7.41          6.77        14.12 o                         
   4  -9   2         64.42         54.18        15.56 o                         
   5  -9   2        138.08        137.66        11.71 o                         
   6  -9   2         44.08         44.35         7.64 o                         
   7  -9   2        173.11        196.24        14.70 o                         
  -7  -8   2         70.10         71.47         9.37 o                         
  -6  -8   2         17.75          9.37         9.94 o                         
  -5  -8   2         87.56         84.18        11.45 o                         
  -4  -8   2        501.10        556.87        21.04 o                         
  -3  -8   2        351.90        389.69        16.80 o                         
  -2  -8   2        105.22        107.54        11.87 o                         
  -1  -8   2          3.11         -1.37         5.86 o                         
   0  -8   2          1.00          0.28         5.37 o                         
   1  -8   2         49.32         51.22         7.94 o                         
   2  -8   2         14.83          6.96         9.27 o                         
   3  -8   2         46.62         55.65         9.43 o                         
   4  -8   2        370.79        357.85        16.95 o                         
   5  -8   2        135.53        139.66        15.49 o                         
   6  -8   2        219.69        219.86        13.42 o                         
   7  -8   2        365.58        382.52        22.19 o                         
  -7  -7   2          0.24         -0.96         6.87 o                         
  -6  -7   2        141.40        149.02        12.76 o                         
  -5  -7   2         19.85          9.79         6.94 o                         
  -4  -7   2          4.84          2.98         8.39 o                         
  -3  -7   2         35.41         34.88         7.07 o                         
  -2  -7   2         12.64          9.46         5.71 o                         
  -1  -7   2         52.36         34.03         6.33 o                         
   0  -7   2        196.92        181.26         8.10 o                         
   1  -7   2         85.03         69.43         9.76 o                         
   2  -7   2          0.44          2.55         7.45 o                         
   3  -7   2          6.99          3.95         6.10 o                         
   4  -7   2         69.07         69.94        10.46 o                         
   5  -7   2         26.39         15.13        13.98 o                         
   6  -7   2        106.44         85.38        10.90 o                         
   7  -7   2         10.92         13.22         9.56 o                         
   8  -7   2        149.32        152.79        10.55 o                         
  -8  -6   2        151.69        152.66        16.14 o                         
  -7  -6   2        116.99        123.89         9.04 o                         
  -6  -6   2         86.05         82.13         9.52 o                         
  -5  -6   2         56.42         61.28         7.69 o                         
  -4  -6   2        404.67        401.20        18.26 o                         
  -3  -6   2          0.01          1.69         5.37 o                         
  -2  -6   2        155.00        174.99         8.13 o                         
  -1  -6   2          1.36          8.18         4.78 o                         
   0  -6   2        485.38        518.40        39.33 o                         
   1  -6   2          5.79          2.53         6.57 o                         
   2  -6   2        593.82        581.85        22.77 o                         
   3  -6   2        765.50        775.94        20.78 o                         
   4  -6   2        346.43        329.62        13.32 o                         
   5  -6   2        111.25        117.72        12.28 o                         
   6  -6   2         84.80         94.21         9.42 o                         
   7  -6   2        245.96        210.05        15.03 o                         
   8  -6   2         97.94         88.89        10.83 o                         
   9  -6   2        111.58        118.37         9.94 o                         
  -9  -5   2         57.43         54.04         7.23 o                         
  -8  -5   2         76.88         79.54         9.05 o                         
  -7  -5   2         23.79         27.96         9.24 o                         
  -6  -5   2         77.16        102.23        10.33 o                         
  -5  -5   2        496.34        463.46        16.08 o                         
  -4  -5   2        146.32        124.84         6.93 o                         
  -3  -5   2        862.21        828.02        20.68 o                         
  -2  -5   2         56.57         47.52         5.69 o                         
  -1  -5   2          0.77          0.24         5.08 o                         
   0  -5   2         10.21         11.82         4.79 o                         
   1  -5   2         55.38         59.04         6.77 o                         
   2  -5   2        810.28        819.35        25.94 o                         
   3  -5   2       2097.43       1979.84        38.54 o                         
   4  -5   2          0.76         -0.01         5.36 o                         
   5  -5   2        783.73        777.74        23.08 o                         
   6  -5   2        865.27        849.77        35.73 o                         
   7  -5   2        142.94        158.76        14.72 o                         
   8  -5   2          0.02         -3.54         6.97 o                         
   9  -5   2          5.02          2.43         7.67 o                         
  -9  -4   2         72.30         66.49         8.65 o                         
  -8  -4   2        121.20        102.67         9.59 o                         
  -7  -4   2          0.14         -3.98         8.39 o                         
  -6  -4   2         68.34         61.55         7.72 o                         
  -5  -4   2        974.57        958.33        15.66 o                         
  -4  -4   2        432.91        415.37         8.87 o                         
  -3  -4   2          4.06          2.02         4.13 o                         
  -2  -4   2        985.59       1143.38        42.80 o                         
  -1  -4   2       1336.40       1511.81        18.59 o                         
   0  -4   2        508.23        551.29        11.28 o                         
   1  -4   2         24.70         35.73         7.06 o                         
   2  -4   2         28.50         16.14         6.92 o                         
   3  -4   2        334.13        404.13        13.73 o                         
   4  -4   2        665.88        662.15        17.11 o                         
   5  -4   2        918.54        949.55        25.60 o                         
   6  -4   2        165.41        134.44        12.49 o                         
   7  -4   2          1.09          2.58         8.42 o                         
   8  -4   2        281.45        287.15        24.93 o                         
   9  -4   2         93.90        112.09        11.15 o                         
 -10  -3   2         95.47        115.16         9.41 o                         
  -9  -3   2         34.66         36.46        14.41 o                         
  -8  -3   2          3.55         -5.45         7.90 o                         
  -7  -3   2        293.27        283.92        13.25 o                         
  -6  -3   2        151.20        143.92         9.06 o                         
  -5  -3   2         57.28         50.55         6.34 o                         
  -4  -3   2         17.49          9.06         3.68 o                         
  -3  -3   2         63.62         50.69         6.68 o                         
  -2  -3   2       2849.56       3028.80        86.23 o                         
  -1  -3   2       3564.99       3834.39        54.75 o                         
   0  -3   2          6.64          9.46         2.01 o                         
   1  -3   2       1149.45       1283.16        79.03 o                         
   2  -3   2        496.52        551.96        19.02 o                         
   3  -3   2       2060.43       2337.80        41.64 o                         
   4  -3   2         20.39         25.01         7.75 o                         
   5  -3   2          0.09          5.01         6.51 o                         
   6  -3   2        170.92        162.31        16.04 o                         
   7  -3   2         36.50         34.03        11.10 o                         
   8  -3   2        149.60        159.50        19.31 o                         
   9  -3   2        149.48        139.75        18.30 o                         
 -10  -2   2         73.26         69.18        11.38 o                         
  -9  -2   2         72.61         69.16        15.13 o                         
  -8  -2   2        169.28        171.75        12.89 o                         
  -7  -2   2        367.25        355.31        14.08 o                         
  -6  -2   2         67.12         66.78         6.05 o                         
  -5  -2   2        208.90        179.46         7.76 o                         
  -4  -2   2        692.97        687.55        16.70 o                         
  -3  -2   2        156.48        169.30         6.91 o                         
  -2  -2   2       3554.05       3626.63        27.44 o                         
  -1  -2   2       1868.04       1870.70        26.08 o                         
   0  -2   2        179.53        173.14         9.08 o                         
   1  -2   2       4084.44       3639.97        35.73 o                         
   2  -2   2       1935.36       1975.85        42.36 o                         
   3  -2   2        393.21        481.51        19.31 o                         
   4  -2   2        477.35        527.98        16.68 o                         
   5  -2   2        890.73        934.18        33.93 o                         
   6  -2   2        281.89        262.15        10.18 o                         
   7  -2   2         13.47         16.34         7.55 o                         
   8  -2   2        198.75        201.14        23.20 o                         
   9  -2   2          0.01          1.61         9.61 o                         
 -10  -1   2        108.68        120.73        17.00 o                         
  -9  -1   2          3.14        -10.23        18.16 o                         
  -8  -1   2        142.56        139.33        15.04 o                         
  -7  -1   2          6.11          6.84         6.37 o                         
  -6  -1   2        132.84        119.59         9.49 o                         
  -5  -1   2        909.07        876.11        17.79 o                         
  -4  -1   2       3046.83       3245.91        48.99 o                         
  -3  -1   2         32.42         31.83         5.71 o                         
  -2  -1   2         13.98         18.99         4.21 o                         
  -1  -1   2       3807.73       3722.67        31.41 o                         
   0  -1   2        312.26        339.68        14.05 o                         
   1  -1   2       7003.59       6905.92        44.96 o                         
   2  -1   2          0.52          6.20         5.62 o                         
   3  -1   2       1741.00       2042.01        37.90 o                         
   4  -1   2       2397.66       2571.90        34.93 o                         
   5  -1   2         18.36         31.46         6.33 o                         
   6  -1   2         64.04         59.20         9.20 o                         
   7  -1   2        132.09        158.23        16.68 o                         
   8  -1   2        276.27        268.91        14.69 o                         
   9  -1   2         70.21         76.05        11.62 o                         
 -10   0   2        135.99        143.86        10.07 o                         
  -9   0   2         23.36         28.99         9.37 o                         
  -8   0   2        419.31        430.36        27.81 o                         
  -7   0   2         17.08         14.99         9.48 o                         
  -6   0   2        231.18        221.48        14.00 o                         
  -5   0   2         71.50         68.25        10.64 o                         
  -4   0   2          0.09          1.33         7.32 o                         
  -3   0   2       1391.77       1494.07        28.52 o                         
  -2   0   2        545.36        551.56        10.99 o                         
  -1   0   2       6067.07       6137.26        86.66 o                         
   0   0   2          0.00         -0.18         2.20 o                         
   1   0   2        378.65        479.64        13.11 o                         
   2   0   2        475.71        524.15        14.99 o                         
   3   0   2        641.37        627.61        19.60 o                         
   4   0   2          8.88          8.66         6.83 o                         
   5   0   2          1.65          1.70         7.28 o                         
   6   0   2        235.63        228.94        13.54 o                         
   7   0   2        170.29        161.02        14.05 o                         
   8   0   2        372.57        385.28        38.11 o                         
   9   0   2          0.01          1.66         9.77 o                         
 -10   1   2        100.16        108.11        11.79 o                         
  -9   1   2        343.85        350.54        14.44 o                         
  -8   1   2        472.86        490.53        20.72 o                         
  -7   1   2        148.30        142.68         9.48 o                         
  -6   1   2          5.31          7.81         7.11 o                         
  -5   1   2        107.04        111.43        10.14 o                         
  -4   1   2         96.08        128.23        16.28 o                         
  -3   1   2        143.84        159.74        15.42 o                         
  -2   1   2        190.04        215.69        13.40 o                         
  -1   1   2      12208.98      12690.84       125.49 o                         
   0   1   2        126.27        151.14         8.93 o                         
   1   1   2       3088.53       3238.29        35.30 o                         
   2   1   2       2613.96       2770.47        37.90 o                         
   3   1   2        302.41        301.84        17.58 o                         
   4   1   2        212.14        211.88        13.08 o                         
   5   1   2        221.60        234.58        12.14 o                         
   6   1   2         61.11         58.59         9.30 o                         
   7   1   2        189.09        186.07        11.89 o                         
   8   1   2         10.03         15.64         9.76 o                         
   9   1   2        148.67        133.56        12.38 o                         
 -10   2   2          8.05          4.90        13.69 o                         
  -9   2   2          0.07          0.28         7.80 o                         
  -8   2   2        780.01        746.26        23.08 o                         
  -7   2   2        283.06        267.27        13.41 o                         
  -6   2   2        106.99        110.30         7.75 o                         
  -5   2   2        570.08        566.43        19.16 o                         
  -4   2   2        802.69        855.86        17.92 o                         
  -3   2   2         78.83         79.97         8.06 o                         
  -2   2   2        602.46        570.21        13.83 o                         
  -1   2   2       3660.74       3853.03       109.50 o                         
   0   2   2       2965.16       3107.37        17.37 o                         
   1   2   2        337.07        336.57        14.55 o                         
   2   2   2        356.89        403.85        16.71 o                         
   3   2   2        987.79        955.58        57.63 o                         
   4   2   2        268.12        257.35        22.84 o                         
   5   2   2         48.42         42.48         7.77 o                         
   6   2   2        148.02        131.22        11.01 o                         
   7   2   2        680.73        655.71        26.52 o                         
   8   2   2         33.91         35.23        10.07 o                         
   9   2   2          0.66         -5.33         9.22 o                         
 -10   3   2         15.09         15.63         7.89 o                         
  -9   3   2          0.05         -3.13        10.13 o                         
  -8   3   2          5.04         14.99        13.98 o                         
  -7   3   2         88.58         90.13         9.97 o                         
  -6   3   2         68.13         59.95         7.27 o                         
  -5   3   2         33.60         27.50         4.95 o                         
  -4   3   2          9.37          8.17         3.71 o                         
  -3   3   2        622.40        617.50        14.05 o                         
  -2   3   2       2305.02       2383.09        17.17 o                         
  -1   3   2          1.18          3.03         6.05 o                         
   0   3   2        367.91        395.81        10.73 o                         
   1   3   2          0.13          2.88         6.20 o                         
   2   3   2         14.75         21.61        10.37 o                         
   3   3   2        503.19        517.47        16.92 o                         
   4   3   2         67.17         67.93         7.08 o                         
   5   3   2        543.57        525.50        14.75 o                         
   6   3   2        250.54        228.73        15.26 o                         
   7   3   2        552.66        492.03        23.12 o                         
   8   3   2        302.35        323.37        13.42 o                         
   9   3   2         22.51         19.88         9.80 o                         
 -10   4   2         87.35         93.17         9.73 o                         
  -9   4   2        101.47        104.60        18.88 o                         
  -8   4   2        225.45        248.25        14.01 o                         
  -7   4   2         42.72         68.15        10.35 o                         
  -6   4   2         12.53         10.47         5.75 o                         
  -5   4   2          8.35          5.34         4.75 o                         
  -4   4   2        335.42        357.36        14.31 o                         
  -3   4   2        756.28        726.16        56.61 o                         
  -2   4   2          0.66          4.90         7.34 o                         
  -1   4   2        416.95        398.31        12.88 o                         
   0   4   2       3067.04       3066.65       169.43 o                         
   1   4   2        339.09        328.50        12.75 o                         
   2   4   2         93.94        106.48         8.62 o                         
   3   4   2        473.23        440.90        16.71 o                         
   4   4   2          0.02         -6.32         6.32 o                         
   5   4   2          1.91          0.72         5.47 o                         
   6   4   2         11.97          6.87         6.59 o                         
   7   4   2         23.72         11.22         9.46 o                         
   8   4   2         61.38         75.05         9.32 o                         
 -10   5   2         82.05         77.07        12.82 o                         
  -9   5   2         32.93         36.50         9.04 o                         
  -8   5   2         41.97         45.34        10.64 o                         
  -7   5   2        403.30        404.69        19.98 o                         
  -6   5   2        486.36        396.76        16.12 o                         
  -5   5   2          5.64          6.92         6.76 o                         
  -4   5   2        116.60        109.35         9.28 o                         
  -3   5   2          7.26          4.39         5.24 o                         
  -2   5   2        154.68        172.54        11.20 o                         
  -1   5   2        196.31        197.83        10.79 o                         
   0   5   2        149.89        130.52         9.15 o                         
   1   5   2          2.75          4.93         4.60 o                         
   2   5   2        309.17        277.18        11.16 o                         
   3   5   2        945.36        930.73        18.01 o                         
   4   5   2        852.41        808.84        26.23 o                         
   5   5   2         22.96         16.48         6.71 o                         
   6   5   2          1.16         -2.36         6.57 o                         
   7   5   2         39.88         35.46         7.28 o                         
  -9   6   2          6.62         10.69         8.43 o                         
  -8   6   2         78.75         84.82        12.07 o                         
  -7   6   2        116.04        111.71         9.96 o                         
  -6   6   2         14.32         19.42         7.42 o                         
  -5   6   2        187.39        176.63        10.61 o                         
  -4   6   2        780.46        723.38        17.80 o                         
  -3   6   2        174.00        109.53        41.20 o                         
  -2   6   2          0.15          0.02         5.34 o                         
  -1   6   2        215.86        196.86         9.87 o                         
   0   6   2          0.52         -1.61         6.69 o                         
   1   6   2         96.63        105.03        10.08 o                         
   2   6   2        763.26        766.13        30.44 o                         
   3   6   2        162.51        144.87        11.67 o                         
   4   6   2          0.10         -3.88         5.57 o                         
   5   6   2          6.95          2.80         6.45 o                         
   6   6   2        645.22        637.55        19.12 o                         
   7   6   2         98.69         98.11         7.64 o                         
  -9   7   2        158.29        164.11        13.69 o                         
  -8   7   2         11.36         16.30         6.76 o                         
  -7   7   2         13.29         16.42         7.49 o                         
  -6   7   2         35.40         36.85         8.24 o                         
  -5   7   2        133.72        160.94        13.93 o                         
  -4   7   2        717.02        765.00        23.85 o                         
  -3   7   2        173.69        167.66        10.68 o                         
  -2   7   2         40.89         41.70         8.54 o                         
  -1   7   2        308.45        271.78        15.40 o                         
   0   7   2        295.85        270.41        12.74 o                         
   1   7   2          2.39          9.82         7.86 o                         
   2   7   2        329.29        334.66        14.17 o                         
   3   7   2         14.01         27.64         9.40 o                         
   4   7   2         24.59         24.42         6.87 o                         
   5   7   2        233.69        233.24         9.59 o                         
   6   7   2        100.03        104.89        10.45 o                         
  -8   8   2         30.66         28.82         9.08 o                         
  -7   8   2        139.05        154.60        17.72 o                         
  -6   8   2        317.96        378.92        26.51 o                         
  -5   8   2         37.79         39.34        15.99 o                         
  -4   8   2        233.89        244.72        15.30 o                         
  -3   8   2          0.23         -3.00         9.15 o                         
  -2   8   2          7.16          4.90        12.10 o                         
  -1   8   2         29.91         25.02        13.47 o                         
   0   8   2        437.50        414.99        17.70 o                         
   1   8   2         38.21         39.57        11.75 o                         
   2   8   2        214.20        264.62        16.25 o                         
   3   8   2          0.04         -4.17         7.15 o                         
   4   8   2         26.33         19.65         7.57 o                         
   5   8   2          7.22          9.65         8.50 o                         
  -7   9   2         83.58         82.98        11.24 o                         
  -6   9   2          1.03         -3.75         9.22 o                         
  -5   9   2          1.90          5.33        11.24 o                         
  -4   9   2         85.73        103.30        15.99 o                         
  -3   9   2         81.61         88.17        15.42 o                         
  -2   9   2         38.88         36.60         9.58 o                         
  -1   9   2        130.64        111.44        10.90 o                         
   0   9   2         45.19         37.20         9.83 o                         
   1   9   2        190.02        224.17        13.96 o                         
   2   9   2        516.74        558.20        18.17 o                         
   3   9   2         37.23         43.13         7.85 o                         
   4   9   2          1.25          3.75         6.92 o                         
  -5  10   2         10.32         13.89         6.21 o                         
  -4  10   2         46.92         45.74         7.95 o                         
  -3  10   2         10.16         17.87        11.53 o                         
  -2  10   2        168.03        185.99        11.33 o                         
  -1  10   2         51.07         64.26        12.68 o                         
   0  10   2          1.53         -0.97         5.69 o                         
   1  10   2          0.35          1.63         6.44 o                         
   2  10   2          4.08          5.04         8.21 o                         
  -4 -10   3         45.05         46.31         7.44 o                         
  -3 -10   3         73.37         94.30        13.90 o                         
  -2 -10   3        392.84        423.82        14.78 o                         
  -1 -10   3         90.44         91.92         9.68 o                         
   0 -10   3         57.70         51.87        14.27 o                         
   1 -10   3        327.11        280.37        19.60 o                         
   2 -10   3        525.19        467.31        39.47 o                         
   3 -10   3          0.07          1.26         7.94 o                         
   4 -10   3         13.08          7.64         9.94 o                         
   5 -10   3          9.91          9.80         9.51 o                         
  -6  -9   3         29.18         25.98         5.89 o                         
  -5  -9   3         31.99         40.12         9.01 o                         
  -4  -9   3        110.04        135.29        17.15 o                         
  -3  -9   3          4.64          8.08         7.19 o                         
  -2  -9   3          0.36         -1.82         6.68 o                         
  -1  -9   3          0.00          4.38         9.06 o                         
   0  -9   3        416.62        369.67        14.54 o                         
   1  -9   3        232.54        235.02        11.06 o                         
   2  -9   3        176.52        113.25        44.08 o                         
   3  -9   3        711.28        712.03        31.99 o                         
   4  -9   3        128.70        135.29        18.01 o                         
   5  -9   3        162.11        152.16        20.75 o                         
   6  -9   3        176.30        149.26        96.39 o                         
  -7  -8   3         21.68         13.54         8.65 o                         
  -6  -8   3        265.94        303.53        13.35 o                         
  -5  -8   3        292.40        340.18        17.11 o                         
  -4  -8   3        346.03        335.99        17.20 o                         
  -3  -8   3        161.70        160.37        10.66 o                         
  -2  -8   3         60.39         72.18        15.42 o                         
  -1  -8   3         53.24         41.32         9.76 o                         
   0  -8   3        102.74         93.80         6.36 o                         
   1  -8   3         57.65         53.77        10.95 o                         
   2  -8   3          2.11          2.02        13.69 o                         
   3  -8   3         60.98         58.44        10.25 o                         
   4  -8   3         62.21         48.41         9.78 o                         
   5  -8   3          0.06         -3.92         9.21 o                         
   6  -8   3        122.26        142.66        11.81 o                         
   7  -8   3         99.60        111.03         9.86 o                         
  -8  -7   3         51.75         64.99         9.94 o                         
  -7  -7   3          5.74          2.66         9.98 o                         
  -6  -7   3         71.75         73.29         7.77 o                         
  -5  -7   3         67.63         72.49         9.41 o                         
  -4  -7   3        725.88        759.42        23.31 o                         
  -3  -7   3        264.06        295.75        15.58 o                         
  -2  -7   3        260.98        285.24        10.06 o                         
  -1  -7   3          3.33          5.62         6.46 o                         
   0  -7   3        260.07        234.86         8.68 o                         
   1  -7   3        695.95        552.53        23.34 o                         
   2  -7   3        451.70        405.75        12.56 o                         
   3  -7   3        615.09        558.38        16.91 o                         
   4  -7   3          8.41          7.00         7.51 o                         
   5  -7   3         70.81         61.89        11.15 o                         
   6  -7   3         27.90         28.26        11.15 o                         
   7  -7   3        127.72        120.08        11.67 o                         
   8  -7   3         33.22         34.01        10.81 o                         
  -8  -6   3         12.39         21.07         8.61 o                         
  -7  -6   3          2.19         11.20         7.69 o                         
  -6  -6   3          0.11          1.79         6.86 o                         
  -5  -6   3        296.07        307.24        14.09 o                         
  -4  -6   3        182.70        175.52         8.82 o                         
  -3  -6   3          0.43          2.66         4.49 o                         
  -2  -6   3         38.91         33.03         6.57 o                         
  -1  -6   3        478.26        442.95        10.36 o                         
   0  -6   3       1098.64       1040.96        29.25 o                         
   1  -6   3        766.46        712.49        33.79 o                         
   2  -6   3        142.56        131.53        24.71 o                         
   3  -6   3          2.42          8.19         7.43 o                         
   4  -6   3        489.84        497.40        15.33 o                         
   5  -6   3        250.91        231.36        12.55 o                         
   6  -6   3          0.14          5.48         7.11 o                         
   7  -6   3         18.09          5.41         8.37 o                         
   8  -6   3         39.11         37.03         6.69 o                         
  -9  -5   3          4.40         -4.90         7.30 o                         
  -8  -5   3         43.21         48.55        10.10 o                         
  -7  -5   3         56.57         60.73        10.18 o                         
  -6  -5   3        545.77        586.85        22.64 o                         
  -5  -5   3        712.92        684.39        19.25 o                         
  -4  -5   3        136.32        124.52         6.75 o                         
  -3  -5   3        108.49         99.13         6.47 o                         
  -2  -5   3        193.82        155.61         8.19 o                         
  -1  -5   3         65.13         76.67         8.25 o                         
   0  -5   3        912.58        934.88        19.73 o                         
   1  -5   3        590.66        570.40        22.62 o                         
   2  -5   3       1294.67       1275.81        33.43 o                         
   3  -5   3       1412.59       1437.69        21.84 o                         
   4  -5   3          1.28         -1.81         5.58 o                         
   5  -5   3          9.02         19.27         7.30 o                         
   6  -5   3        213.14        213.84        15.85 o                         
   7  -5   3          8.19         -0.34         9.83 o                         
   8  -5   3         17.90         12.64         8.57 o                         
   9  -5   3          0.02          0.83         6.47 o                         
 -10  -4   3         16.90          9.82         5.65 o                         
  -9  -4   3        105.20         95.02        11.31 o                         
  -8  -4   3          0.16          0.01         8.49 o                         
  -7  -4   3         81.70         85.70         9.44 o                         
  -6  -4   3          0.77         -4.34         5.60 o                         
  -5  -4   3         94.09         86.65         6.88 o                         
  -4  -4   3        310.46        306.64        11.57 o                         
  -3  -4   3        570.00        473.90        19.02 o                         
  -2  -4   3        551.80        637.98        23.92 o                         
  -1  -4   3        838.45       1030.88        25.07 o                         
   0  -4   3       1480.36       1588.06        92.42 o                         
   1  -4   3         99.62         96.82        11.67 o                         
   2  -4   3        683.68        665.78        24.06 o                         
   3  -4   3          9.87         10.40         5.09 o                         
   4  -4   3        310.88        317.48        15.59 o                         
   5  -4   3        325.55        344.00        29.17 o                         
   6  -4   3        451.80        391.00        23.63 o                         
   7  -4   3          5.89          6.19         8.57 o                         
   8  -4   3         50.20         41.07        15.27 o                         
   9  -4   3          0.05         -2.54         7.89 o                         
 -10  -3   3        420.09        416.64        14.72 o                         
  -9  -3   3         51.66         57.90        10.19 o                         
  -8  -3   3          5.83          9.63         9.06 o                         
  -7  -3   3         13.50          7.39         7.18 o                         
  -6  -3   3         37.45         42.40         5.99 o                         
  -5  -3   3        270.89        257.63         9.99 o                         
  -4  -3   3        260.91        260.98         8.12 o                         
  -3  -3   3          2.19          5.83         4.18 o                         
  -2  -3   3       2169.71       2288.99        38.54 o                         
  -1  -3   3       2155.32       2118.73        32.99 o                         
   0  -3   3       2666.12       2835.23        31.91 o                         
   1  -3   3        151.27        147.30         8.29 o                         
   2  -3   3         12.65          0.43         9.08 o                         
   3  -3   3         80.60         82.60         9.24 o                         
   4  -3   3        406.80        409.99        12.86 o                         
   5  -3   3        197.77        185.14        10.21 o                         
   6  -3   3         45.18         48.61        11.42 o                         
   7  -3   3          3.22          6.26        11.58 o                         
   8  -3   3        119.62        146.09        20.32 o                         
   9  -3   3        863.00        863.89        32.56 o                         
 -10  -2   3         47.47         38.90         9.01 o                         
  -9  -2   3         12.22         17.72        12.10 o                         
  -8  -2   3         45.28         50.29        14.07 o                         
  -7  -2   3        442.37        434.74        11.33 o                         
  -6  -2   3        333.69        321.66         7.64 o                         
  -5  -2   3        697.20        775.77        12.82 o                         
  -4  -2   3         38.63         34.32         7.34 o                         
  -3  -2   3        113.66        131.76         8.09 o                         
  -2  -2   3        123.32         99.55        10.66 o                         
  -1  -2   3         68.03         63.19         5.50 o                         
   0  -2   3       1613.09       1759.03       132.41 o                         
   1  -2   3        274.20        277.20        11.82 o                         
   2  -2   3        310.14        319.28        16.14 o                         
   3  -2   3        658.23        832.91        27.52 o                         
   4  -2   3        897.13        868.58        22.26 o                         
   5  -2   3         26.10         27.15         5.00 o                         
   6  -2   3       2289.13       2179.86        31.31 o                         
   7  -2   3        131.17        131.19        13.02 o                         
   8  -2   3         60.44         57.92        14.41 o                         
   9  -2   3          1.84          4.58         9.07 o                         
 -10  -1   3         13.68          4.76        12.82 o                         
  -9  -1   3         41.94         52.03        12.99 o                         
  -8  -1   3         26.71         32.09        10.90 o                         
  -7  -1   3         39.46         20.55         8.16 o                         
  -6  -1   3         98.53         91.76         7.02 o                         
  -5  -1   3       2019.53       2108.53        23.31 o                         
  -4  -1   3        473.56        440.88        19.60 o                         
  -3  -1   3        104.19         93.75        11.02 o                         
  -2  -1   3          8.67         10.30         5.19 o                         
  -1  -1   3          0.55         -3.17         4.76 o                         
   0  -1   3        201.38        205.12         5.80 o                         
   1  -1   3         35.39         46.03         7.56 o                         
   2  -1   3        406.40        418.10        14.41 o                         
   3  -1   3       2006.84       2117.34        34.00 o                         
   4  -1   3       3128.66       3321.81        44.61 o                         
   5  -1   3       1045.68       1037.87        21.51 o                         
   6  -1   3       1577.26       1556.19        35.35 o                         
   7  -1   3        238.19        214.79        16.79 o                         
   8  -1   3         11.80          7.21         9.34 o                         
   9  -1   3          1.48          0.58        11.96 o                         
 -10   0   3          0.05          1.27         7.83 o                         
  -9   0   3         10.53         10.18        12.21 o                         
  -8   0   3          7.68         12.94        12.38 o                         
  -7   0   3         21.39         26.74        10.61 o                         
  -6   0   3        492.77        551.97        56.62 o                         
  -5   0   3         14.58          4.15         6.94 o                         
  -4   0   3         14.68          6.34         9.37 o                         
  -3   0   3        518.74        551.67        13.87 o                         
  -2   0   3       1522.49       1383.43        27.09 o                         
  -1   0   3      11968.46      12443.83        60.37 o                         
   0   0   3       3950.48       4031.54        70.09 o                         
   1   0   3        675.88        767.34        32.99 o                         
   2   0   3        163.68        179.49        20.32 o                         
   3   0   3          1.82         -1.71         5.80 o                         
   4   0   3         92.17         85.84         9.01 o                         
   5   0   3        500.95        505.85        13.92 o                         
   6   0   3        258.59        241.06        13.46 o                         
   7   0   3        114.64        127.65        15.26 o                         
   8   0   3        207.77        237.58        13.59 o                         
   9   0   3         59.75         66.14        14.41 o                         
 -10   1   3          3.80          1.40         8.29 o                         
  -9   1   3        815.07        784.75        23.16 o                         
  -8   1   3         76.38         92.46        11.11 o                         
  -7   1   3        546.24        519.22        14.95 o                         
  -6   1   3       1139.16       1131.35        18.73 o                         
  -5   1   3         83.81        115.10        10.18 o                         
  -4   1   3        104.57        102.29        13.40 o                         
  -3   1   3         24.23         18.59         8.65 o                         
  -2   1   3         25.66         34.59        14.70 o                         
  -1   1   3      13767.17      14407.74        76.21 o                         
   0   1   3        175.76        197.30         5.24 o                         
   1   1   3       1218.41       1232.29        25.65 o                         
   2   1   3        902.62        896.31        24.78 o                         
   3   1   3        300.83        327.91        14.40 o                         
   4   1   3         11.20         12.06         6.58 o                         
   5   1   3         16.86         12.09         5.97 o                         
   6   1   3       1652.29       1666.47        29.56 o                         
   7   1   3          9.21         11.13         9.81 o                         
   8   1   3         21.39         25.50        15.13 o                         
 -10   2   3          1.77         13.40        14.27 o                         
  -9   2   3         77.88         71.93        11.58 o                         
  -8   2   3        123.48        116.42         9.52 o                         
  -7   2   3         83.56         80.68         7.34 o                         
  -6   2   3        197.70        192.29        10.14 o                         
  -5   2   3        896.95        910.29        19.25 o                         
  -4   2   3       1174.81       1176.10        95.52 o                         
  -3   2   3        124.37        145.18         6.79 o                         
  -2   2   3        339.34        345.74        11.53 o                         
  -1   2   3        165.44        180.59        29.54 o                         
   0   2   3        960.57       1023.28        12.82 o                         
   1   2   3       1308.03       1282.86        29.25 o                         
   2   2   3        347.27        360.19        17.87 o                         
   3   2   3        210.28        187.99         7.69 o                         
   4   2   3        352.57        314.94        11.29 o                         
   5   2   3        233.75        213.33        11.12 o                         
   6   2   3         39.11         33.10         9.87 o                         
   7   2   3         66.13         74.00        10.84 o                         
   8   2   3         20.01         25.08         8.41 o                         
 -10   3   3        135.69        129.50        11.76 o                         
  -9   3   3        117.67        125.19        14.46 o                         
  -8   3   3        140.52        137.31        22.33 o                         
  -7   3   3         53.75         60.27        11.06 o                         
  -6   3   3       1094.08       1109.66        23.43 o                         
  -5   3   3       1152.56       1129.71        22.45 o                         
  -4   3   3          5.56          3.55         3.68 o                         
  -3   3   3          0.06         -4.74         4.83 o                         
  -2   3   3       2218.32       2200.77       157.12 o                         
  -1   3   3        325.70        433.24        19.60 o                         
   0   3   3         16.21         27.09         8.07 o                         
   1   3   3        297.83        301.56        16.43 o                         
   2   3   3        410.99        407.88        20.46 o                         
   3   3   3         40.13         28.71         6.86 o                         
   4   3   3        131.47        130.36        14.01 o                         
   5   3   3         26.12         24.71         7.47 o                         
   6   3   3          2.27          6.09         7.02 o                         
   7   3   3        254.29        260.98        15.61 o                         
   8   3   3        163.78        165.68        11.67 o                         
 -10   4   3          6.23          6.49         8.00 o                         
  -9   4   3         12.41          4.32        14.55 o                         
  -8   4   3       1165.03       1231.04        54.39 o                         
  -7   4   3         18.76         19.50         8.22 o                         
  -6   4   3         22.11         19.49         8.57 o                         
  -5   4   3        342.42        332.50        22.26 o                         
  -4   4   3         99.33         92.63        10.03 o                         
  -3   4   3        684.47        645.37        17.87 o                         
  -2   4   3         81.83         99.76        10.39 o                         
  -1   4   3        578.20        618.00        16.56 o                         
   0   4   3          0.25          2.38         4.62 o                         
   1   4   3         73.37         74.93         5.12 o                         
   2   4   3         26.30         20.39         7.90 o                         
   3   4   3        434.62        429.75        17.83 o                         
   4   4   3         60.88         65.29         9.42 o                         
   5   4   3         88.23         84.57         8.95 o                         
   6   4   3         90.84         81.60         9.05 o                         
   7   4   3        436.33        408.47        21.40 o                         
   8   4   3         12.07          7.73         7.20 o                         
 -10   5   3         32.35         37.52         6.61 o                         
  -9   5   3        223.36        215.94        11.93 o                         
  -8   5   3        126.40        118.27        14.19 o                         
  -7   5   3         98.32        133.50        15.38 o                         
  -6   5   3        110.91        118.93        13.38 o                         
  -5   5   3         15.02         16.41         5.90 o                         
  -4   5   3         41.08         36.38         6.67 o                         
  -3   5   3          0.43          2.72         5.47 o                         
  -2   5   3        170.28        151.62         6.80 o                         
  -1   5   3        603.06        586.82        14.17 o                         
   0   5   3        665.67        570.59        12.44 o                         
   1   5   3        274.33        253.66         9.54 o                         
   2   5   3         25.73         39.01         8.55 o                         
   3   5   3         44.05         36.31        12.18 o                         
   4   5   3        765.88        792.91        18.55 o                         
   5   5   3         22.28         22.38         7.07 o                         
   6   5   3         57.17         56.29         8.53 o                         
   7   5   3         27.37         26.92         7.11 o                         
  -9   6   3          6.33          6.54         8.72 o                         
  -8   6   3        345.16        350.47        14.59 o                         
  -7   6   3        216.96        231.10        13.84 o                         
  -6   6   3        245.04        249.97        12.07 o                         
  -5   6   3         39.12         30.09         9.41 o                         
  -4   6   3         25.80         29.83         7.98 o                         
  -3   6   3         90.58         86.16         9.34 o                         
  -2   6   3        502.78        493.95        12.09 o                         
  -1   6   3         16.17         13.20         5.11 o                         
   0   6   3         20.39         16.55         6.42 o                         
   1   6   3         65.99         57.58         6.52 o                         
   2   6   3        479.59        506.55        17.82 o                         
   3   6   3       1952.89       2079.35        39.52 o                         
   4   6   3          1.51          3.08         6.48 o                         
   5   6   3          2.85          6.63         7.34 o                         
   6   6   3          3.50          3.09         6.17 o                         
  -9   7   3          9.20         14.55         9.22 o                         
  -8   7   3          6.20          5.53         8.49 o                         
  -7   7   3         21.29         22.37        13.04 o                         
  -6   7   3          5.95          8.02         7.16 o                         
  -5   7   3         61.18         64.16        10.02 o                         
  -4   7   3         74.48         87.36        13.11 o                         
  -3   7   3        637.01        619.99        20.85 o                         
  -2   7   3        534.73        518.28        22.04 o                         
  -1   7   3        126.23        117.75        12.28 o                         
   0   7   3         46.81         46.75         6.41 o                         
   1   7   3         27.57         22.54         9.56 o                         
   2   7   3         27.73         30.05         8.68 o                         
   3   7   3        145.64        162.35        12.11 o                         
   4   7   3          1.14         -5.83         6.14 o                         
   5   7   3        177.14        158.60         9.13 o                         
  -8   8   3         54.40         48.56        10.66 o                         
  -7   8   3         10.06          6.34        11.96 o                         
  -6   8   3         34.77         29.25        14.41 o                         
  -4   8   3        243.18        222.02        21.47 o                         
  -3   8   3          0.07         -6.77         9.80 o                         
  -2   8   3        572.09        506.28        26.80 o                         
  -1   8   3        215.45        194.52        15.06 o                         
   0   8   3        453.22        481.11        25.93 o                         
   1   8   3         41.78         43.19        10.98 o                         
   2   8   3         16.26         11.63         7.70 o                         
   3   8   3        105.68        118.62         9.24 o                         
   4   8   3        102.32        102.46         9.27 o                         
  -7   9   3         92.00         74.63        10.37 o                         
  -6   9   3        148.36        160.36        15.13 o                         
  -5   9   3          2.82         -1.01         9.80 o                         
  -4   9   3         97.34        109.06        13.54 o                         
  -3   9   3          0.37         10.37        11.82 o                         
  -2   9   3         31.71         36.55         9.15 o                         
  -1   9   3          0.02         14.86         8.82 o                         
   0   9   3         14.85         15.51         8.61 o                         
   1   9   3         65.47         61.38        13.69 o                         
   2   9   3         26.43         27.64         7.93 o                         
   3   9   3         98.43        115.03        15.27 o                         
  -5  10   3         35.17         44.67         9.08 o                         
  -4  10   3        235.70        249.01        13.90 o                         
  -3  10   3        256.56        323.52        13.42 o                         
  -2  10   3         35.12         35.73        10.37 o                         
  -1  10   3          0.74          9.08         9.94 o                         
   0  10   3          6.16          7.64         9.22 o                         
   1  10   3         40.83         38.90         9.37 o                         
  -4 -10   4          2.21          0.58         8.65 o                         
  -3 -10   4         49.75         69.64         9.00 o                         
  -2 -10   4        228.03        246.26        12.63 o                         
  -1 -10   4         21.80         31.27        13.26 o                         
   0 -10   4          0.75         -6.48        12.25 o                         
   1 -10   4          0.30         -0.46         8.61 o                         
   2 -10   4         15.07          8.07        11.96 o                         
   4 -10   4          0.17          1.87        10.52 o                         
   5 -10   4         60.12         54.47        10.09 o                         
  -6  -9   4         65.55         63.92         7.03 o                         
  -5  -9   4         23.20         15.47        12.32 o                         
  -4  -9   4         25.31         35.43        18.66 o                         
  -3  -9   4          0.06          4.03        11.96 o                         
  -2  -9   4         14.02          8.93        13.40 o                         
  -1  -9   4         13.19         18.09         9.12 o                         
   0  -9   4         21.75         29.00        13.04 o                         
   1  -9   4        229.42        226.41        36.66 o                         
   2  -9   4         10.98          8.65        14.70 o                         
   3  -9   4        181.65        148.62        13.24 o                         
   4  -9   4          1.96         12.25        12.39 o                         
   5  -9   4          3.59          2.59         7.93 o                         
   6  -9   4         69.09         93.36        12.54 o                         
  -7  -8   4        117.56        119.72         8.02 o                         
  -6  -8   4        255.42        294.79        13.44 o                         
  -5  -8   4          1.01         12.07         7.89 o                         
  -4  -8   4         48.03         38.73         7.55 o                         
  -3  -8   4          7.26          9.99         7.76 o                         
  -2  -8   4        200.21        168.63        12.97 o                         
  -1  -8   4         11.39         37.49        23.49 o                         
   0  -8   4          6.25          2.23         6.44 o                         
   1  -8   4         99.14        125.78        18.44 o                         
   2  -8   4        695.19        813.78        33.78 o                         
   3  -8   4         24.36         10.29        10.34 o                         
   4  -8   4        610.42        604.01        21.21 o                         
   5  -8   4        438.98        382.50        20.32 o                         
   6  -8   4         42.09         50.14         9.15 o                         
   7  -8   4         28.52         23.34         9.37 o                         
  -8  -7   4         58.88         53.23        12.97 o                         
  -7  -7   4          2.70          4.13         7.09 o                         
  -6  -7   4        111.21        107.69         9.59 o                         
  -5  -7   4        417.52        407.60        17.95 o                         
  -4  -7   4         40.84         25.77         7.27 o                         
  -3  -7   4        103.33         91.10         7.32 o                         
  -2  -7   4        497.85        345.69       235.35 o                         
  -1  -7   4        619.66        584.09        18.59 o                         
   0  -7   4         20.28         31.50         9.21 o                         
   1  -7   4        250.42        230.42        13.13 o                         
   2  -7   4        785.67        683.33        51.94 o                         
   3  -7   4        576.01        554.12        20.18 o                         
   4  -7   4        440.13        458.88        20.05 o                         
   5  -7   4          4.16          5.96         7.73 o                         
   6  -7   4        446.47        431.91        17.91 o                         
   7  -7   4        236.02        231.19        19.81 o                         
  -8  -6   4        162.61        163.15        11.26 o                         
  -7  -6   4         87.41        103.38        12.84 o                         
  -6  -6   4          2.66          0.12         7.11 o                         
  -5  -6   4         20.60         24.98         7.18 o                         
  -4  -6   4        728.39        673.30        12.21 o                         
  -3  -6   4          1.75          1.35         4.77 o                         
  -2  -6   4         60.14         60.05         6.65 o                         
  -1  -6   4          0.20          2.38         6.08 o                         
   0  -6   4        391.91        346.90        13.77 o                         
   1  -6   4        956.28        891.55        31.70 o                         
   2  -6   4         25.69         13.62         8.21 o                         
   3  -6   4         41.86         59.93         9.71 o                         
   4  -6   4         92.02         95.70         7.85 o                         
   5  -6   4          3.24          7.96         8.74 o                         
   6  -6   4        122.88        111.39        10.90 o                         
   7  -6   4         14.31         22.24         6.50 o                         
   8  -6   4         14.87         15.29         7.94 o                         
  -9  -5   4         34.30         51.37         9.32 o                         
  -8  -5   4          6.38         -1.11         9.60 o                         
  -7  -5   4        100.39         95.31        12.65 o                         
  -6  -5   4        520.48        463.71        24.06 o                         
  -5  -5   4       2764.43       2516.16        26.93 o                         
  -4  -5   4         21.28         20.42         5.51 o                         
  -3  -5   4        293.88        261.22         8.05 o                         
  -2  -5   4        345.42        390.39        14.47 o                         
  -1  -5   4        927.96        988.37        19.42 o                         
   0  -5   4        229.88        155.18        15.63 o                         
   1  -5   4         15.35         12.13         5.99 o                         
   2  -5   4        107.21        122.32         7.61 o                         
   3  -5   4        122.81        122.95         9.38 o                         
   4  -5   4        495.60        439.60        15.89 o                         
   5  -5   4        222.11        209.53        15.12 o                         
   6  -5   4        507.00        450.93        19.86 o                         
   7  -5   4          4.32          7.10         9.47 o                         
   8  -5   4          8.80         13.56         8.49 o                         
 -10  -4   4         89.70         93.42         8.72 o                         
  -9  -4   4         89.06         87.51        10.84 o                         
  -8  -4   4        111.75        123.68        12.76 o                         
  -7  -4   4        319.04        335.45        17.11 o                         
  -6  -4   4        279.81        238.00        13.90 o                         
  -5  -4   4         22.26         12.08         5.99 o                         
  -4  -4   4       1394.75       1274.01        21.62 o                         
  -3  -4   4       1158.67       1045.64        17.86 o                         
  -2  -4   4        698.35        815.62        13.69 o                         
  -1  -4   4         42.56         62.00         6.77 o                         
   0  -4   4        135.87        143.67         7.99 o                         
   1  -4   4         29.44         29.77         4.03 o                         
   2  -4   4         39.86         30.81         5.61 o                         
   3  -4   4          6.08          5.96         6.38 o                         
   4  -4   4         87.51         81.15         8.99 o                         
   5  -4   4          3.00         -0.36         6.92 o                         
   6  -4   4          0.16          1.35        10.93 o                         
   7  -4   4        836.29        735.27        24.72 o                         
   8  -4   4         27.83         13.11        13.40 o                         
   9  -4   4          1.00          3.57         6.42 o                         
 -10  -3   4        403.74        431.69        21.11 o                         
  -9  -3   4        387.26        364.68        24.42 o                         
  -8  -3   4        107.03         90.48        11.47 o                         
  -7  -3   4        251.17        243.50        12.50 o                         
  -6  -3   4         11.96          6.52         5.45 o                         
  -5  -3   4         44.19         47.79         8.19 o                         
  -4  -3   4         94.98         77.09         5.45 o                         
  -3  -3   4        258.53        263.86        13.83 o                         
  -2  -3   4          0.27          7.91         6.26 o                         
  -1  -3   4         36.65         47.84         7.49 o                         
   0  -3   4          0.23          8.86         5.09 o                         
   1  -3   4        190.15        163.63         7.49 o                         
   2  -3   4         92.38        123.36         8.35 o                         
   3  -3   4         11.30         12.25         6.35 o                         
   4  -3   4          8.14         14.98         5.83 o                         
   5  -3   4        536.75        527.07        20.53 o                         
   6  -3   4        166.64        180.24        24.06 o                         
   7  -3   4          8.66         -3.03        10.81 o                         
   8  -3   4         17.75          2.88        13.11 o                         
   9  -3   4        594.62        585.10        24.21 o                         
 -10  -2   4         50.29         37.13         9.61 o                         
  -9  -2   4        471.98        438.72        48.41 o                         
  -8  -2   4        129.03        131.90        15.36 o                         
  -7  -2   4        106.27         97.32        10.56 o                         
  -6  -2   4         41.57         49.47         6.42 o                         
  -5  -2   4        426.93        465.97        12.53 o                         
  -4  -2   4        193.59        197.11         9.35 o                         
  -3  -2   4        106.67         99.90         8.24 o                         
  -2  -2   4          1.21          3.29         4.83 o                         
  -1  -2   4        121.63        152.43         9.37 o                         
   0  -2   4        163.10        178.22         7.13 o                         
   1  -2   4          0.01         -0.38         3.91 o                         
   2  -2   4       3311.06       3745.54       146.82 o                         
   3  -2   4        380.05        378.00        13.18 o                         
   4  -2   4        365.78        352.75        11.04 o                         
   5  -2   4         25.67         26.51         6.71 o                         
   6  -2   4        490.84        399.11        39.48 o                         
   7  -2   4        317.98        335.27        25.94 o                         
   8  -2   4        347.81        358.33        25.22 o                         
   9  -2   4          1.94          5.91        10.66 o                         
 -10  -1   4          0.06         -0.31         8.76 o                         
  -9  -1   4          8.99          3.42         9.60 o                         
  -8  -1   4        533.38        520.99        23.07 o                         
  -7  -1   4        262.32        277.64        13.45 o                         
  -6  -1   4         71.20         58.58         8.26 o                         
  -5  -1   4        137.86        166.07         9.93 o                         
  -4  -1   4       1825.69       1939.72        40.63 o                         
  -3  -1   4         66.66         85.84        12.82 o                         
  -2  -1   4        173.10        178.23        12.97 o                         
  -1  -1   4       1299.81       1378.53        22.05 o                         
   0  -1   4        357.73        372.87        12.25 o                         
   1  -1   4         31.83         40.06         8.21 o                         
   2  -1   4       1337.81       1410.92        21.91 o                         
   3  -1   4        672.84        694.96        13.54 o                         
   4  -1   4         73.03         73.59         7.63 o                         
   5  -1   4        305.48        299.52        11.00 o                         
   6  -1   4         37.58         52.04        10.88 o                         
   7  -1   4         80.55         72.17        12.04 o                         
   8  -1   4          3.59         -4.47         8.53 o                         
   9  -1   4         13.45          2.74        11.38 o                         
 -10   0   4         83.27         88.13         9.85 o                         
  -9   0   4        147.29        157.24        12.84 o                         
  -8   0   4        221.57        201.42        15.88 o                         
  -7   0   4          9.75         20.14         9.63 o                         
  -6   0   4        109.87        106.87        10.89 o                         
  -5   0   4       1072.97       1061.26        19.92 o                         
  -4   0   4        218.57        196.35        12.32 o                         
  -3   0   4        684.74        707.71        23.78 o                         
  -2   0   4       2300.88       2509.59        25.63 o                         
  -1   0   4       2230.09       2321.81        19.45 o                         
   0   0   4        646.65        665.54        11.22 o                         
   1   0   4         91.69         95.37        10.52 o                         
   2   0   4        192.55        212.67        15.42 o                         
   3   0   4        276.26        299.33         9.63 o                         
   4   0   4        537.75        567.44        16.15 o                         
   5   0   4         62.16         67.12         7.84 o                         
   6   0   4        984.52       1002.29        25.00 o                         
   7   0   4         24.87         37.79        15.20 o                         
   8   0   4        154.62        146.63        11.18 o                         
 -11   1   4        111.87        127.07        14.12 o                         
 -10   1   4         96.27         87.44        12.09 o                         
  -9   1   4         55.95         43.75        10.63 o                         
  -8   1   4         50.18         47.74         8.49 o                         
  -7   1   4         10.97          8.57         6.49 o                         
  -6   1   4        262.45        281.70        10.33 o                         
  -5   1   4        598.78        664.71        13.57 o                         
  -4   1   4         38.93         32.62         7.32 o                         
  -3   1   4       1534.36       1481.55        35.59 o                         
  -2   1   4       8854.42       8814.11       125.78 o                         
  -1   1   4       1673.08       1775.61        31.12 o                         
   0   1   4         45.35         49.50         4.34 o                         
   1   1   4       1125.45       1174.15        17.51 o                         
   2   1   4         10.95          9.09         4.53 o                         
   3   1   4        269.74        277.61        10.09 o                         
   4   1   4         64.09         66.44         9.22 o                         
   5   1   4        112.22        111.30         9.61 o                         
   6   1   4        670.09        656.77        17.80 o                         
   7   1   4         68.93         77.53        12.91 o                         
   8   1   4        185.26        203.74        12.80 o                         
 -11   2   4         16.77         19.88         9.94 o                         
 -10   2   4         35.82         53.03        16.14 o                         
  -9   2   4        309.49        332.55        18.43 o                         
  -8   2   4        810.61        820.20        26.05 o                         
  -7   2   4        756.69        751.46        17.42 o                         
  -6   2   4          9.90          4.49         5.34 o                         
  -5   2   4        224.69        206.75        12.28 o                         
  -4   2   4        226.38        224.35        10.43 o                         
  -3   2   4         33.59         38.31         7.01 o                         
  -2   2   4        125.53        127.35         9.90 o                         
  -1   2   4        535.65        548.36        21.18 o                         
   0   2   4          2.75         30.69        10.66 o                         
   1   2   4        375.18        371.95        10.45 o                         
   2   2   4       1588.00       1644.30        18.08 o                         
   3   2   4         38.23         39.58         6.09 o                         
   4   2   4          0.20          5.33         7.02 o                         
   5   2   4        396.49        383.32        20.80 o                         
   6   2   4         62.00         61.36        10.72 o                         
   7   2   4         13.00         20.90         9.66 o                         
   8   2   4          1.11          9.51        12.10 o                         
 -10   3   4         35.18         46.67        10.28 o                         
  -9   3   4        775.95        762.05        24.78 o                         
  -8   3   4        194.58        186.92        15.95 o                         
  -7   3   4          7.65          1.15        14.99 o                         
  -6   3   4        438.34        399.79        20.16 o                         
  -5   3   4        432.69        376.59        14.89 o                         
  -4   3   4        239.85        200.03        12.22 o                         
  -3   3   4        770.76        797.24        21.03 o                         
  -2   3   4        785.13        777.98        15.83 o                         
  -1   3   4       4612.47       4735.10        61.82 o                         
   0   3   4          0.71         -3.40         4.08 o                         
   1   3   4         69.77         79.05         7.11 o                         
   2   3   4        286.53        286.60         8.10 o                         
   3   3   4          0.13          1.66         6.21 o                         
   4   3   4        347.09        340.91        18.35 o                         
   5   3   4        221.18        230.54        18.77 o                         
   6   3   4        121.92        124.59        13.90 o                         
   7   3   4          3.97          5.96         7.82 o                         
   8   3   4          6.44          1.40         6.88 o                         
 -10   4   4          4.84          6.62         8.14 o                         
  -9   4   4         34.30         43.19        11.36 o                         
  -8   4   4        193.18        196.70        15.50 o                         
  -7   4   4          0.35          1.34        10.34 o                         
  -6   4   4         57.13         69.10        12.92 o                         
  -5   4   4         13.93          6.75         6.42 o                         
  -4   4   4        122.38        112.05         8.50 o                         
  -3   4   4        876.12        782.13        21.61 o                         
  -2   4   4        680.99        574.60        17.47 o                         
  -1   4   4       2621.15       2375.08        23.37 o                         
   0   4   4          0.02         -3.80         5.14 o                         
   1   4   4        580.84        570.16        18.76 o                         
   2   4   4        623.28        561.47        29.97 o                         
   3   4   4         59.22         50.50        12.03 o                         
   4   4   4         88.88         94.17        12.18 o                         
   5   4   4         23.65         18.55        10.13 o                         
   6   4   4         83.38         88.89         8.29 o                         
   7   4   4        162.51        151.49        13.98 o                         
 -10   5   4          0.15         -2.70         7.28 o                         
  -9   5   4         27.25         35.08         8.00 o                         
  -8   5   4        215.22        213.59        13.47 o                         
  -7   5   4        208.10        224.91        27.37 o                         
  -6   5   4          4.54          6.94         9.86 o                         
  -5   5   4        196.63        173.94        12.70 o                         
  -4   5   4         70.08         73.71         7.68 o                         
  -3   5   4          0.11         -4.88         5.81 o                         
  -2   5   4        140.29        132.52         7.00 o                         
  -1   5   4        137.93        145.48         7.17 o                         
   0   5   4        396.12        392.26        12.07 o                         
   1   5   4        828.67        799.06        19.11 o                         
   2   5   4          4.04          0.32         9.18 o                         
   3   5   4        132.72        142.01        15.21 o                         
   4   5   4         48.69         33.62        11.68 o                         
   5   5   4         77.07         74.13         7.11 o                         
   6   5   4        300.73        274.24        10.85 o                         
  -9   6   4          0.20          4.46         8.12 o                         
  -8   6   4        249.48        258.46        21.61 o                         
  -7   6   4         10.34         18.60        12.25 o                         
  -6   6   4        307.07        312.90        19.09 o                         
  -5   6   4       1785.92       1716.59        36.11 o                         
  -4   6   4        364.97        354.61        14.74 o                         
  -3   6   4         31.88         29.19         6.63 o                         
  -2   6   4          1.90          5.75         6.29 o                         
  -1   6   4         69.77         74.47         6.84 o                         
   0   6   4         26.17         15.91         7.61 o                         
   1   6   4         13.42          8.07         6.78 o                         
   2   6   4        366.28        397.79        19.65 o                         
   3   6   4        340.60        341.73        13.51 o                         
   4   6   4          1.45         -0.80         6.27 o                         
   5   6   4         85.89        107.68        10.73 o                         
   6   6   4         31.10         33.00         9.80 o                         
  -8   7   4          0.04          6.32         6.70 o                         
  -7   7   4         99.28        100.86         8.89 o                         
  -6   7   4         40.51         31.78         9.29 o                         
  -5   7   4         10.86         13.74         7.85 o                         
  -4   7   4        115.75        106.19         8.90 o                         
  -3   7   4        581.03        530.52        19.41 o                         
  -2   7   4        324.48        307.16        11.53 o                         
  -1   7   4          7.28          7.87         8.18 o                         
   0   7   4        133.97        163.17        10.54 o                         
   1   7   4         88.80         98.24         9.85 o                         
   2   7   4         19.56         28.94         9.86 o                         
   3   7   4         11.00          7.92         7.41 o                         
   4   7   4        103.83        112.46         7.72 o                         
   5   7   4         23.47         15.27         8.79 o                         
  -6   8   4          8.90          4.45         8.80 o                         
  -5   8   4        295.26        299.79        25.29 o                         
  -4   8   4        149.49        176.95        13.34 o                         
  -3   8   4         69.55         69.64        11.28 o                         
  -2   8   4         29.55         38.18        10.81 o                         
  -1   8   4        126.63        150.31        13.44 o                         
   0   8   4         66.89         85.43        11.96 o                         
   1   8   4        160.92        163.19        17.29 o                         
   2   8   4          9.19          6.35         6.89 o                         
   3   8   4         21.91         20.85         5.84 o                         
  -6   9   4         41.00         49.14        10.52 o                         
  -5   9   4          0.08          3.75         9.80 o                         
  -4   9   4          2.22          3.89         9.94 o                         
  -3   9   4          0.30         -3.20         7.18 o                         
  -2   9   4          0.25          0.83         7.69 o                         
  -1   9   4         19.48         16.46         8.13 o                         
   0   9   4         15.32         12.72         7.77 o                         
   1   9   4          6.48          2.45         9.80 o                         
   2   9   4        108.25        122.52         8.61 o                         
  -4  10   4         41.01         40.49         8.93 o                         
  -3  10   4        191.53        225.62        14.41 o                         
  -2  10   4          0.29          3.46         8.07 o                         
  -1  10   4         24.10         26.08         8.65 o                         
  -3 -10   5          6.68          1.44         9.94 o                         
  -2 -10   5         36.16         31.36         8.47 o                         
  -1 -10   5        313.81        324.61        20.61 o                         
   0 -10   5        158.83        200.94        35.58 o                         
   1 -10   5        330.92        339.31        14.76 o                         
   2 -10   5          8.82          7.78         8.25 o                         
   3 -10   5         31.44         38.18        12.25 o                         
   4 -10   5         25.47         31.99        10.95 o                         
  -6  -9   5         93.22         97.88         8.15 o                         
  -5  -9   5         15.81         23.07         7.69 o                         
  -4  -9   5          9.66         12.98         8.44 o                         
  -3  -9   5        110.35        118.57        14.27 o                         
  -2  -9   5         31.79         58.53        10.34 o                         
  -1  -9   5        386.33        389.69        15.71 o                         
   0  -9   5         80.47         79.13        10.69 o                         
   1  -9   5        182.73        186.73        20.75 o                         
   2  -9   5        238.88        276.49        15.36 o                         
   3  -9   5        165.22        170.47        13.19 o                         
   4  -9   5        104.69         99.70        13.26 o                         
   5  -9   5          8.91         15.99        10.66 o                         
  -7  -8   5         77.65         94.21         8.35 o                         
  -6  -8   5         62.45         79.04         9.70 o                         
  -5  -8   5         37.02         44.75         9.88 o                         
  -4  -8   5        272.60        261.98        14.81 o                         
  -3  -8   5         72.43         67.25        10.85 o                         
  -2  -8   5         13.15          7.62         7.55 o                         
  -1  -8   5         44.30         39.84         7.49 o                         
   0  -8   5         79.73         81.97        17.29 o                         
   1  -8   5        277.58        278.50        23.05 o                         
   2  -8   5         41.31         29.62         8.05 o                         
   3  -8   5         26.95         25.02        10.48 o                         
   4  -8   5        226.38        239.99        11.46 o                         
   5  -8   5        316.22        320.70        17.58 o                         
   6  -8   5        235.54        234.97        23.34 o                         
  -8  -7   5         15.90         14.34         5.91 o                         
  -7  -7   5         18.48         19.16         5.79 o                         
  -6  -7   5          9.89          9.56         6.31 o                         
  -5  -7   5        624.18        560.84        16.21 o                         
  -4  -7   5        113.95        114.08         9.78 o                         
  -3  -7   5         20.27         12.60         9.10 o                         
  -2  -7   5         92.11         75.20        12.68 o                         
  -1  -7   5        179.79        180.60        12.73 o                         
   0  -7   5         53.26         58.35         9.19 o                         
   1  -7   5          2.11          5.17         8.73 o                         
   2  -7   5        842.64        766.06        31.99 o                         
   3  -7   5          1.51          1.80         8.92 o                         
   4  -7   5        290.12        301.99        24.50 o                         
   5  -7   5          8.62          6.89        11.20 o                         
   6  -7   5         41.44         37.96         9.68 o                         
   7  -7   5         24.52         26.66        12.10 o                         
  -8  -6   5         68.36         79.67        10.30 o                         
  -7  -6   5         37.77         43.08         8.43 o                         
  -6  -6   5         80.16         79.92         9.62 o                         
  -5  -6   5          4.36          3.92        10.21 o                         
  -4  -6   5        326.18        308.70        11.53 o                         
  -3  -6   5        232.83        239.72        11.81 o                         
  -2  -6   5        823.84        717.00        15.55 o                         
  -1  -6   5        164.02        146.15        10.38 o                         
   0  -6   5        159.67        143.68         6.85 o                         
   1  -6   5        920.12        803.19       140.84 o                         
   2  -6   5        905.40        850.01        23.06 o                         
   3  -6   5        262.93        252.88        15.07 o                         
   4  -6   5        265.03        246.22        16.15 o                         
   5  -6   5         61.79         59.72        11.93 o                         
   6  -6   5         12.00         14.38         8.30 o                         
   7  -6   5        194.98        200.02         9.30 o                         
   8  -6   5        102.64        113.96        11.67 o                         
  -9  -5   5        240.19        240.43         9.98 o                         
  -8  -5   5         47.57         39.55        10.54 o                         
  -7  -5   5         25.96         25.70        11.63 o                         
  -6  -5   5         64.36         58.09        10.44 o                         
  -5  -5   5         12.84         10.62         6.92 o                         
  -4  -5   5         22.53         13.37         7.04 o                         
  -3  -5   5        107.01        112.88         8.71 o                         
  -2  -5   5        431.24        418.89        12.04 o                         
  -1  -5   5        368.97        365.14        11.16 o                         
   0  -5   5        675.42        694.73        14.50 o                         
   1  -5   5        547.52        553.55        12.25 o                         
   2  -5   5       2482.21       2620.90        34.61 o                         
   3  -5   5         53.49         62.74         7.65 o                         
   4  -5   5        570.46        563.56        21.58 o                         
   5  -5   5        628.12        585.39        22.52 o                         
   6  -5   5          0.58         -2.88        14.41 o                         
   7  -5   5         44.09         40.78        13.83 o                         
   8  -5   5          2.61          3.75         9.51 o                         
 -10  -4   5          8.06          7.31         5.80 o                         
  -9  -4   5         51.21         51.58        14.05 o                         
  -8  -4   5        121.23        128.26        11.61 o                         
  -7  -4   5        348.35        330.84        18.90 o                         
  -6  -4   5       1195.79       1157.94        28.47 o                         
  -5  -4   5          9.56         13.27         5.20 o                         
  -4  -4   5        628.73        594.94        15.49 o                         
  -3  -4   5         65.17         76.13         5.60 o                         
  -2  -4   5          0.12         -2.25         4.76 o                         
  -1  -4   5        670.34        775.70        29.24 o                         
   0  -4   5        303.33        257.04        13.86 o                         
   1  -4   5          2.58          0.59         3.84 o                         
   2  -4   5         16.32         19.10         5.09 o                         
   3  -4   5        704.31        699.35        16.79 o                         
   4  -4   5       1372.42       1284.33        29.80 o                         
   5  -4   5         96.54         90.07        10.60 o                         
   6  -4   5        111.48        104.96        11.66 o                         
   7  -4   5        389.74        371.55        19.30 o                         
   8  -4   5         58.01         65.42        13.54 o                         
 -10  -3   5         67.80         57.87         8.86 o                         
  -9  -3   5          5.38         -0.69         9.78 o                         
  -8  -3   5        103.82        124.67        12.32 o                         
  -7  -3   5          0.82         -6.83         8.41 o                         
  -6  -3   5         78.06         86.32         7.38 o                         
  -5  -3   5        100.56         98.89         7.39 o                         
  -4  -3   5        122.08        115.00         6.90 o                         
  -3  -3   5        868.00        848.89        15.46 o                         
  -2  -3   5       4195.98       4365.73       217.12 o                         
  -1  -3   5        102.70        100.71        11.38 o                         
   0  -3   5         58.19         59.10         7.01 o                         
   1  -3   5        582.73        568.04        15.74 o                         
   2  -3   5        206.29        246.73         7.57 o                         
   3  -3   5         39.81         39.82         5.65 o                         
   4  -3   5         90.81         96.14         8.51 o                         
   5  -3   5        178.92        186.37        12.44 o                         
   6  -3   5         41.83         47.98        18.73 o                         
   7  -3   5         26.90         42.22        17.44 o                         
   8  -3   5        319.87        298.82        20.89 o                         
 -10  -2   5        115.02        129.56        11.71 o                         
  -9  -2   5         41.73         51.41        12.07 o                         
  -8  -2   5        187.67        191.03        16.15 o                         
  -7  -2   5         24.81         19.14         6.57 o                         
  -6  -2   5        196.89        199.34         8.00 o                         
  -5  -2   5        430.60        416.64        13.64 o                         
  -4  -2   5          7.47          8.42         4.15 o                         
  -3  -2   5        249.36        207.99        15.34 o                         
  -2  -2   5       2211.63       2082.21        37.32 o                         
  -1  -2   5       2362.23       2611.44        20.13 o                         
   0  -2   5       2963.78       3056.11       165.40 o                         
   1  -2   5        221.41        218.44        22.04 o                         
   2  -2   5        679.67        750.39        15.83 o                         
   3  -2   5         66.21         63.22         5.84 o                         
   4  -2   5         15.70         14.25         7.66 o                         
   5  -2   5        271.38        249.58        12.38 o                         
   6  -2   5        133.06        110.50        22.77 o                         
   7  -2   5         49.34         68.88        19.16 o                         
   8  -2   5        408.66        359.77        23.05 o                         
 -10  -1   5          3.73         -2.16        12.54 o                         
  -9  -1   5         79.58         84.56        13.64 o                         
  -8  -1   5         37.27         56.07        13.54 o                         
  -7  -1   5         59.03         60.37         8.36 o                         
  -6  -1   5        135.35        124.83         7.84 o                         
  -5  -1   5        912.84        906.25        19.52 o                         
  -4  -1   5         16.28         28.61         6.59 o                         
  -3  -1   5        719.07        675.26        25.14 o                         
  -2  -1   5         42.74         44.96         7.93 o                         
  -1  -1   5        105.90         94.02        16.07 o                         
   0  -1   5         81.22         82.26         7.78 o                         
   1  -1   5          1.96          0.86         8.50 o                         
   2  -1   5       1289.58       1325.96        20.58 o                         
   3  -1   5        966.19        969.19        16.86 o                         
   4  -1   5        115.53        113.33         8.12 o                         
   5  -1   5         32.34         26.75         7.07 o                         
   6  -1   5         11.77         14.33         8.88 o                         
   7  -1   5         16.14         13.62        10.44 o                         
   8  -1   5         33.99         38.47        13.11 o                         
 -10   0   5          0.38          0.75         9.12 o                         
  -9   0   5        181.14        198.98        16.78 o                         
  -8   0   5         12.38         26.93        12.63 o                         
  -7   0   5         66.95         70.67         9.96 o                         
  -6   0   5        195.65        198.04        13.36 o                         
  -5   0   5        225.61        226.29         9.52 o                         
  -4   0   5        537.05        490.55        11.62 o                         
  -3   0   5       1013.91        967.76        29.97 o                         
  -2   0   5        359.68        375.03        18.88 o                         
  -1   0   5         10.02          5.19         4.47 o                         
   0   0   5         67.29         67.37         6.79 o                         
   1   0   5         37.10         40.34         6.63 o                         
   2   0   5        957.47        954.47        28.11 o                         
   3   0   5         11.85         19.41         9.70 o                         
   4   0   5        198.62        209.52        15.20 o                         
   5   0   5       1240.92       1259.66        30.87 o                         
   6   0   5        412.13        383.63        21.68 o                         
   7   0   5        674.63        643.38        23.99 o                         
   8   0   5         35.10         36.52         9.12 o                         
 -10   1   5        466.33        519.58        19.61 o                         
  -9   1   5        341.54        365.56        15.65 o                         
  -8   1   5         19.13         21.60         8.58 o                         
  -7   1   5         42.23         41.35         6.90 o                         
  -6   1   5         77.27         82.20         8.15 o                         
  -5   1   5         41.86         39.12         6.20 o                         
  -4   1   5        702.85        732.61        21.55 o                         
  -3   1   5         28.89         28.49         7.74 o                         
  -2   1   5          0.74         11.76         7.93 o                         
  -1   1   5         10.49         13.98         9.37 o                         
   0   1   5        324.35        337.14        38.47 o                         
   1   1   5         71.18         75.05         6.10 o                         
   2   1   5        301.93        344.82         9.23 o                         
   3   1   5        157.17        166.62         8.19 o                         
   4   1   5         15.70         12.61         8.06 o                         
   5   1   5        293.88        312.19        19.61 o                         
   6   1   5          2.11          4.18        12.02 o                         
   7   1   5         77.84         74.48        19.60 o                         
   8   1   5        306.52        320.00        19.02 o                         
 -10   2   5         17.39         11.04         8.69 o                         
  -9   2   5          0.04          1.87         8.99 o                         
  -8   2   5        196.64        213.53        16.22 o                         
  -7   2   5        552.61        550.49        17.32 o                         
  -6   2   5        715.85        715.59        14.51 o                         
  -5   2   5          0.04          2.75         5.76 o                         
  -4   2   5          6.88          9.90         5.19 o                         
  -3   2   5         78.95         76.16         6.79 o                         
  -2   2   5       2566.88       2618.18        28.40 o                         
  -1   2   5          1.23         -4.72         4.72 o                         
   0   2   5        122.32        124.99         7.23 o                         
   1   2   5         66.48         72.35         6.02 o                         
   2   2   5        906.88        905.04        13.70 o                         
   3   2   5        430.57        388.15        15.23 o                         
   4   2   5         60.71         60.84        14.29 o                         
   5   2   5        268.34        274.35        15.35 o                         
   6   2   5        159.82        155.15        13.07 o                         
   7   2   5         68.79         61.12        11.04 o                         
 -10   3   5        115.47        110.94        16.14 o                         
  -9   3   5         75.53         80.00        12.57 o                         
  -8   3   5        268.59        275.05        30.69 o                         
  -7   3   5         45.44         31.56        17.00 o                         
  -6   3   5        155.12        154.32        11.84 o                         
  -5   3   5        112.05        123.92         8.90 o                         
  -4   3   5         88.21         74.21         7.78 o                         
  -3   3   5         23.16         20.71         5.63 o                         
  -2   3   5       1939.27       1777.19        23.74 o                         
  -1   3   5         94.06         93.14         9.48 o                         
   0   3   5         10.63         11.62         5.59 o                         
   1   3   5        822.05        792.75        17.74 o                         
   2   3   5        556.27        515.35        14.09 o                         
   3   3   5         58.19         55.45         8.31 o                         
   4   3   5        227.46        232.45        15.95 o                         
   5   3   5        269.21        264.46        18.37 o                         
   6   3   5       1341.93       1320.73        33.19 o                         
   7   3   5         28.71         17.52         7.41 o                         
 -10   4   5         13.41          8.16         7.57 o                         
  -9   4   5         11.11          7.79         7.63 o                         
  -8   4   5         36.00         35.12        12.43 o                         
  -7   4   5          8.19          3.66         8.75 o                         
  -6   4   5         16.47         30.23        11.45 o                         
  -5   4   5         72.94         82.95        11.00 o                         
  -4   4   5        409.82        397.29        18.52 o                         
  -3   4   5          7.73          6.67         5.48 o                         
  -2   4   5        127.96        123.08         7.44 o                         
  -1   4   5        209.34        205.13        11.56 o                         
   0   4   5        263.29        240.56        12.30 o                         
   1   4   5         13.49         15.72         5.76 o                         
   2   4   5          0.00         -0.87         9.31 o                         
   3   4   5        223.99        235.92        17.19 o                         
   4   4   5        342.61        357.56        15.69 o                         
   5   4   5         70.52         74.05        10.45 o                         
   6   4   5         12.08          9.47         9.08 o                         
 -10   5   5        158.94        151.14        14.84 o                         
  -9   5   5        629.15        688.97        32.42 o                         
  -8   5   5        246.06        253.56        16.51 o                         
  -7   5   5        308.79        317.61        19.53 o                         
  -6   5   5          0.04          3.37        10.49 o                         
  -5   5   5         49.23         42.95        10.21 o                         
  -4   5   5         61.39         57.45         9.36 o                         
  -3   5   5         10.29         11.99         6.84 o                         
  -2   5   5         11.02          8.93         6.59 o                         
  -1   5   5        399.63        357.67        12.12 o                         
   0   5   5          6.00          5.49         7.39 o                         
   1   5   5         58.43         64.69        11.79 o                         
   2   5   5        586.90        607.20        24.25 o                         
   3   5   5        231.90        231.60        17.04 o                         
   4   5   5         72.41         75.60         8.68 o                         
   5   5   5          9.03         10.37         5.56 o                         
   6   5   5        352.81        347.80        13.83 o                         
  -9   6   5        298.96        275.47        18.44 o                         
  -8   6   5         32.02         17.29        12.82 o                         
  -7   6   5          4.28          4.18        14.84 o                         
  -6   6   5        344.47        320.46        17.36 o                         
  -5   6   5        334.88        334.91        15.58 o                         
  -4   6   5          0.05         -0.32         8.71 o                         
  -3   6   5          1.65          1.44         6.51 o                         
  -2   6   5          1.40          1.45         6.14 o                         
  -1   6   5         18.29         17.92         6.84 o                         
   0   6   5        170.08        173.82        14.79 o                         
   1   6   5        557.12        543.83        21.29 o                         
   2   6   5        854.69        867.78        39.05 o                         
   3   6   5          0.53          0.01         9.15 o                         
   4   6   5         17.06         13.93         6.68 o                         
   5   6   5         48.51         47.98         6.26 o                         
  -8   7   5          1.42          2.11         5.94 o                         
  -7   7   5         92.33         90.27        11.80 o                         
  -6   7   5         65.16         68.70         9.70 o                         
  -5   7   5        224.11        235.87        12.58 o                         
  -4   7   5         79.42         64.69         8.33 o                         
  -3   7   5         80.68         79.17        10.03 o                         
  -2   7   5         90.04        100.84        13.29 o                         
  -1   7   5         39.50         36.68         6.52 o                         
   0   7   5         11.12         12.97         8.11 o                         
   1   7   5          2.29          6.16         7.91 o                         
   2   7   5        101.81         93.19        10.52 o                         
   3   7   5         14.67         11.05         6.95 o                         
   4   7   5        128.24        139.01         9.35 o                         
  -7   8   5         63.52         63.11        10.81 o                         
  -6   8   5          1.73         -1.59        13.40 o                         
  -5   8   5        114.38        108.70        14.27 o                         
  -4   8   5         32.90         31.25         9.01 o                         
  -3   8   5         67.67         71.13        11.11 o                         
  -2   8   5         67.16         62.74         9.65 o                         
  -1   8   5        103.44        103.59        15.56 o                         
   0   8   5          2.91          1.02         8.84 o                         
   1   8   5          0.44         -0.34         8.40 o                         
   2   8   5         10.06          1.80         7.12 o                         
   3   8   5          1.55          8.50         7.93 o                         
  -5   9   5         69.10         72.75        11.96 o                         
  -4   9   5          0.42          2.96         5.83 o                         
  -3   9   5          0.38         -1.30         9.08 o                         
  -2   9   5          0.46          2.02         9.08 o                         
  -1   9   5          0.30          1.61         6.97 o                         
   0   9   5        261.60        278.25        11.81 o                         
   1   9   5        192.60        201.14        14.12 o                         
  -4 -10   6        171.39        200.10        11.17 o                         
  -3 -10   6        234.68        259.31        26.37 o                         
  -2 -10   6         16.07         14.55        11.53 o                         
  -1 -10   6         69.70         68.30        13.98 o                         
   0 -10   6        289.11        288.54        13.44 o                         
   1 -10   6        205.30        238.61        18.44 o                         
   2 -10   6          0.18         -0.14        11.24 o                         
   3 -10   6         36.31         39.91        11.24 o                         
   4 -10   6         21.42         29.11         9.22 o                         
  -6  -9   6         16.87         20.96         6.11 o                         
  -5  -9   6         41.22         55.23         9.37 o                         
  -4  -9   6         20.13         17.13         9.29 o                         
  -3  -9   6          0.15          0.33         6.95 o                         
  -2  -9   6          2.52         11.22         7.83 o                         
  -1  -9   6        190.14        232.27        15.85 o                         
   0  -9   6        556.34        510.17        25.94 o                         
   1  -9   6         31.04         20.55         9.21 o                         
   2  -9   6         87.31         82.26        14.55 o                         
   3  -9   6         36.89         22.62        12.54 o                         
   4  -9   6          9.90         12.97        10.66 o                         
   5  -9   6          0.15         -3.31         9.08 o                         
  -7  -8   6        381.11        420.72        13.55 o                         
  -6  -8   6        127.20        139.96        10.10 o                         
  -5  -8   6         17.04         22.04         7.85 o                         
  -4  -8   6         59.73         54.09        10.42 o                         
  -3  -8   6        160.64        145.72        11.94 o                         
  -2  -8   6         55.26         43.97         7.76 o                         
  -1  -8   6          1.37         -6.77         6.77 o                         
   0  -8   6         35.59         57.26        11.71 o                         
   1  -8   6         15.45         23.87        11.16 o                         
   2  -8   6        465.96        451.25        28.10 o                         
   3  -8   6        137.51        139.39        10.81 o                         
   4  -8   6          3.27         -1.28         8.98 o                         
   5  -8   6         13.83         14.82         8.45 o                         
   6  -8   6         74.86         61.24        10.95 o                         
  -8  -7   6          3.59         -0.14         8.21 o                         
  -7  -7   6         62.60         64.16         7.03 o                         
  -6  -7   6         24.49         30.36         7.04 o                         
  -5  -7   6        154.34        161.19         9.11 o                         
  -4  -7   6        342.54        331.99        15.92 o                         
  -3  -7   6         17.05         15.33         8.29 o                         
  -2  -7   6         38.32         33.61         8.86 o                         
  -1  -7   6         95.96         72.65        10.79 o                         
   0  -7   6        133.79        141.18        17.65 o                         
   1  -7   6         34.86         30.54         8.61 o                         
   2  -7   6         55.79         48.34         8.13 o                         
   3  -7   6          0.09         -2.14         8.07 o                         
   4  -7   6         64.86         77.38        10.11 o                         
   5  -7   6        407.60        418.54        24.21 o                         
   6  -7   6         63.77         68.25         7.76 o                         
  -8  -6   6          4.98          4.49         6.52 o                         
  -7  -6   6         57.20         69.53         8.08 o                         
  -6  -6   6        319.32        306.31        11.85 o                         
  -5  -6   6         70.74         82.79         9.86 o                         
  -4  -6   6        134.67        125.77         7.44 o                         
  -3  -6   6         39.79         29.56         7.11 o                         
  -2  -6   6        331.35        291.52        10.35 o                         
  -1  -6   6        733.35        697.23        16.51 o                         
   0  -6   6         80.66         85.88         6.84 o                         
   1  -6   6         92.61         96.27         8.54 o                         
   2  -6   6        187.45        177.74         9.99 o                         
   3  -6   6          2.09          7.72         7.46 o                         
   4  -6   6         37.34         38.73         8.64 o                         
   5  -6   6          4.72          1.44         8.85 o                         
   6  -6   6          1.68          2.95         8.09 o                         
   7  -6   6        397.96        397.56        20.17 o                         
  -9  -5   6         40.91         53.21         9.41 o                         
  -8  -5   6        298.91        315.25        11.13 o                         
  -7  -5   6         13.17         -1.87        11.11 o                         
  -6  -5   6       1386.67       1366.42        31.01 o                         
  -5  -5   6        268.08        265.57        15.63 o                         
  -4  -5   6        206.22        198.25         9.86 o                         
  -3  -5   6         13.89          8.81         5.73 o                         
  -2  -5   6         29.90         34.52         6.30 o                         
  -1  -5   6         33.46         30.58         4.84 o                         
   0  -5   6        129.73        125.26         5.84 o                         
   1  -5   6        748.61        712.41        17.60 o                         
   2  -5   6         19.18         20.10         7.61 o                         
   3  -5   6        347.78        343.69        17.07 o                         
   4  -5   6         49.24         43.28        12.66 o                         
   5  -5   6          4.00         -0.88        10.62 o                         
   6  -5   6          0.58          1.21        10.57 o                         
   7  -5   6         77.30         74.48        14.41 o                         
 -10  -4   6         80.26         80.76        16.92 o                         
  -9  -4   6         16.01         16.49         8.41 o                         
  -8  -4   6         13.64          6.72         8.21 o                         
  -7  -4   6          0.81         -4.50         7.20 o                         
  -6  -4   6       1170.37       1045.48        27.84 o                         
  -5  -4   6        280.98        289.14        18.52 o                         
  -4  -4   6        286.57        259.07        11.89 o                         
  -3  -4   6        251.39        234.27        12.72 o                         
  -2  -4   6          6.47          4.83         4.00 o                         
  -1  -4   6         27.63         21.86         3.46 o                         
   0  -4   6        140.12        130.19         5.94 o                         
   1  -4   6       1151.20       1153.61        17.73 o                         
   2  -4   6        107.05        109.64         9.53 o                         
   3  -4   6        125.73        118.68         9.25 o                         
   4  -4   6        660.62        660.04        22.26 o                         
   5  -4   6        763.25        735.91        20.11 o                         
   6  -4   6         69.11         49.28        18.01 o                         
   7  -4   6          0.20          6.25         9.61 o                         
   8  -4   6          0.00          0.14         9.37 o                         
 -10  -3   6        151.70        144.66        11.26 o                         
  -9  -3   6         53.27         43.81         9.01 o                         
  -8  -3   6         90.85         93.62        10.57 o                         
  -7  -3   6         16.30         22.41         8.87 o                         
  -6  -3   6        265.17        243.50        14.40 o                         
  -5  -3   6          1.37         -5.85         5.85 o                         
  -4  -3   6          1.43         -0.91         5.19 o                         
  -3  -3   6        576.87        576.44        12.32 o                         
  -2  -3   6        275.08        226.82         9.33 o                         
  -1  -3   6        327.68        281.32         9.37 o                         
   0  -3   6         20.19         21.76         4.56 o                         
   1  -3   6        416.40        472.51        10.67 o                         
   2  -3   6        180.15        210.44        10.98 o                         
   3  -3   6        304.51        299.45        12.75 o                         
   4  -3   6         13.27         27.35         8.79 o                         
   5  -3   6         89.31         57.89        16.50 o                         
   6  -3   6        329.30        322.45        26.51 o                         
   7  -3   6        111.66        145.51        13.83 o                         
   8  -3   6        225.46        200.85        15.71 o                         
 -10  -2   6         13.45          4.56         8.50 o                         
  -9  -2   6        126.13        121.65        18.23 o                         
  -8  -2   6        445.43        436.40        21.13 o                         
  -7  -2   6        150.11        141.92        13.72 o                         
  -6  -2   6          2.58          6.77         6.12 o                         
  -5  -2   6          8.48          6.32         4.64 o                         
  -4  -2   6        337.13        353.12        10.56 o                         
  -3  -2   6        329.52        265.24         8.70 o                         
  -2  -2   6        127.25        100.61         6.90 o                         
  -1  -2   6          0.52          2.86         4.92 o                         
   0  -2   6       1269.62       1294.60        13.82 o                         
   1  -2   6         67.70         61.76         6.57 o                         
   2  -2   6        310.88        297.75        12.61 o                         
   3  -2   6        275.27        255.85        10.57 o                         
   4  -2   6         79.27         74.23         8.70 o                         
   5  -2   6         90.16         89.30        11.64 o                         
   6  -2   6        143.31        142.92        23.20 o                         
   7  -2   6        259.00        288.87        15.69 o                         
   8  -2   6          1.46         -3.31        10.09 o                         
 -10  -1   6         51.49         45.97        10.78 o                         
  -9  -1   6         33.69         22.05        13.54 o                         
  -8  -1   6         46.28         35.55        13.44 o                         
  -7  -1   6        185.88        182.76        14.55 o                         
  -6  -1   6        836.51        855.19        14.82 o                         
  -5  -1   6        641.33        623.50        14.24 o                         
  -4  -1   6         20.36         23.46         4.80 o                         
  -3  -1   6        387.16        375.28        11.91 o                         
  -2  -1   6          4.47         10.09         7.93 o                         
  -1  -1   6        184.88        203.63         9.09 o                         
   0  -1   6         72.25         73.36         6.35 o                         
   1  -1   6         21.33         17.02         4.24 o                         
   2  -1   6          0.16         -0.25         4.68 o                         
   3  -1   6        491.70        482.77        16.52 o                         
   4  -1   6       1078.63       1089.05        21.69 o                         
   5  -1   6        705.13        693.16        18.56 o                         
   6  -1   6         49.39         53.91        11.53 o                         
   7  -1   6         15.48          8.50        15.99 o                         
 -10   0   6        108.13        107.98        10.16 o                         
  -9   0   6         37.11         38.25        12.43 o                         
  -8   0   6         16.14         28.39        18.59 o                         
  -7   0   6        464.01        509.74        17.80 o                         
  -6   0   6       1365.62       1386.16        31.53 o                         
  -5   0   6          0.40          0.11         6.13 o                         
  -4   0   6         36.66         42.79         6.84 o                         
  -3   0   6        661.79        594.02        14.56 o                         
  -2   0   6       3916.87       3907.82        67.93 o                         
  -1   0   6        455.70        451.29        21.47 o                         
   0   0   6        229.69        248.93         9.09 o                         
   1   0   6        118.37        127.93         7.05 o                         
   2   0   6        126.71        145.17        10.56 o                         
   3   0   6        787.27        811.86        20.24 o                         
   4   0   6         34.94         35.87         9.44 o                         
   5   0   6          4.57          6.18        13.10 o                         
   6   0   6          0.06          2.50        13.55 o                         
   7   0   6        175.95        178.38        14.31 o                         
  -9   1   6        116.47        144.39        15.12 o                         
  -8   1   6        105.91        110.54        11.82 o                         
  -7   1   6         32.51         41.65        10.98 o                         
  -6   1   6        143.86        142.78         9.55 o                         
  -5   1   6        217.80        227.87        11.26 o                         
  -4   1   6          8.22          8.87         5.03 o                         
  -3   1   6        765.45        731.01        19.71 o                         
  -2   1   6        844.43        822.01        11.78 o                         
  -1   1   6         83.04         80.75         6.61 o                         
   0   1   6       1462.84       1436.67        22.58 o                         
   1   1   6        948.38        974.34        19.24 o                         
   2   1   6        177.00        175.65         9.83 o                         
   3   1   6         17.13         21.25         8.04 o                         
   4   1   6         89.18         90.31        13.52 o                         
   5   1   6        456.41        487.29        21.64 o                         
   6   1   6        194.82        197.54        20.32 o                         
   7   1   6          4.09          7.65         7.85 o                         
 -10   2   6        263.27        290.75        22.91 o                         
  -9   2   6        107.93        121.55        10.34 o                         
  -8   2   6         45.57         60.64        12.61 o                         
  -7   2   6         61.89         70.01         9.20 o                         
  -6   2   6         20.50         11.69         6.12 o                         
  -5   2   6         72.53         76.88         8.60 o                         
  -4   2   6          1.29         -0.65         5.96 o                         
  -3   2   6        615.81        626.70        19.77 o                         
  -2   2   6          1.18          3.34         4.13 o                         
  -1   2   6       1149.21       1078.76        20.29 o                         
   0   2   6        935.63        908.01        19.03 o                         
   1   2   6        531.37        550.34        16.05 o                         
   2   2   6        591.35        641.87        15.98 o                         
   3   2   6        551.68        572.74        19.54 o                         
   4   2   6         48.92         56.57        14.09 o                         
   5   2   6        398.70        411.51        15.13 o                         
   6   2   6          3.69          9.49         8.26 o                         
   7   2   6          3.63          4.92         8.63 o                         
 -10   3   6          2.08         -5.33         9.08 o                         
  -9   3   6        125.65        131.85        13.58 o                         
  -8   3   6        230.30        229.60        14.65 o                         
  -7   3   6        606.31        659.75        25.92 o                         
  -6   3   6        244.00        257.08        19.68 o                         
  -5   3   6        832.19        837.24        26.75 o                         
  -4   3   6        127.97         99.86         8.64 o                         
  -3   3   6        302.76        279.61        10.51 o                         
  -2   3   6        788.51        732.90        14.97 o                         
  -1   3   6         15.97          9.90         4.91 o                         
   0   3   6        163.39        144.02         9.30 o                         
   1   3   6        434.04        406.60        12.53 o                         
   2   3   6         93.00         76.20        10.38 o                         
   3   3   6         38.30         48.13        11.16 o                         
   4   3   6        142.58        134.96        16.21 o                         
   5   3   6        264.61        273.62        17.07 o                         
   6   3   6          7.92          8.87         7.56 o                         
 -10   4   6         19.27         16.43        10.95 o                         
  -9   4   6          1.09         -1.89         8.06 o                         
  -8   4   6         34.36         41.35        18.73 o                         
  -7   4   6        243.94        261.97        18.84 o                         
  -6   4   6        125.96        123.80        19.38 o                         
  -5   4   6        378.18        382.87        16.78 o                         
  -4   4   6        807.12        662.56        27.15 o                         
  -3   4   6        669.16        605.92        15.03 o                         
  -2   4   6        525.66        500.87        13.10 o                         
  -1   4   6         68.17         59.92         7.81 o                         
   0   4   6         54.56         52.75         7.98 o                         
   1   4   6         11.20         10.71         6.46 o                         
   2   4   6         63.07         42.58        10.15 o                         
   3   4   6         59.76         51.65        12.82 o                         
   4   4   6        101.75        107.42        11.09 o                         
   5   4   6          0.07         -2.15         5.39 o                         
   6   4   6        117.32        100.09         9.93 o                         
  -9   5   6        250.20        296.51        22.77 o                         
  -8   5   6         63.59         70.59        12.47 o                         
  -7   5   6          4.24          6.00         9.06 o                         
  -6   5   6          0.40         -8.12         8.22 o                         
  -5   5   6         69.11         67.73         8.73 o                         
  -4   5   6          0.03         -4.83         8.29 o                         
  -3   5   6        309.10        289.02        18.87 o                         
  -2   5   6       3022.38       2910.24        47.11 o                         
  -1   5   6        231.53        226.69        11.85 o                         
   0   5   6         78.49         76.86        12.67 o                         
   1   5   6         53.77         50.27        12.87 o                         
   2   5   6        122.45        146.83        15.84 o                         
   3   5   6        194.78        193.80        12.88 o                         
   4   5   6        118.65         98.86        12.14 o                         
   5   5   6         10.76         11.97         6.07 o                         
  -9   6   6          1.01          1.30         9.65 o                         
  -8   6   6        335.85        377.67        16.66 o                         
  -7   6   6        102.04        122.96        12.62 o                         
  -6   6   6         18.46         19.20         7.88 o                         
  -5   6   6          1.33         -2.63         7.24 o                         
  -4   6   6          0.42         -3.65        11.56 o                         
  -3   6   6         28.06         30.59         9.60 o                         
  -2   6   6         19.89         26.17        12.98 o                         
  -1   6   6          5.65         12.05        10.14 o                         
   0   6   6         30.50         34.89        11.41 o                         
   1   6   6        270.87        288.91        14.12 o                         
   2   6   6        455.36        474.46        16.23 o                         
   3   6   6         28.84         31.69         8.03 o                         
   4   6   6         28.82         19.15         7.75 o                         
  -8   7   6         61.75         61.24        11.82 o                         
  -7   7   6          8.45         10.42         6.04 o                         
  -6   7   6        347.82        339.74        13.10 o                         
  -5   7   6         72.26         71.88        11.06 o                         
  -4   7   6        532.09        527.10        16.93 o                         
  -3   7   6        248.85        242.31        11.49 o                         
  -2   7   6          7.47         10.55         6.50 o                         
  -1   7   6          3.41          5.72         6.79 o                         
   0   7   6          0.87          7.25        11.84 o                         
   1   7   6          0.04         -0.57         7.83 o                         
   2   7   6        127.75        137.02        17.80 o                         
   3   7   6         51.55         56.61         8.18 o                         
  -6   8   6        233.52        241.76        16.14 o                         
  -5   8   6        103.51        112.38        17.00 o                         
  -4   8   6          0.18         -1.41         7.53 o                         
  -3   8   6         38.26         46.08         7.69 o                         
  -2   8   6        356.14        360.06        14.94 o                         
  -1   8   6        176.71        188.31        17.29 o                         
   0   8   6          2.45          6.05        11.82 o                         
   1   8   6          4.99          4.21         8.07 o                         
  -4   9   6          1.43          4.76         7.64 o                         
  -3   9   6        125.43        130.10        12.82 o                         
  -2   9   6         19.38         21.61         9.37 o                         
  -4 -10   7        107.45        124.19        12.39 o                         
  -3 -10   7        151.80        140.62        59.44 o                         
  -2 -10   7        209.34        236.14        17.87 o                         
  -1 -10   7          0.07          1.73        12.10 o                         
   0 -10   7          1.79          4.47        10.81 o                         
   1 -10   7         31.73         30.12        12.68 o                         
   2 -10   7          0.78          1.73         9.80 o                         
   3 -10   7        100.07         91.48        11.38 o                         
  -6  -9   7         15.20         15.63         6.01 o                         
  -5  -9   7         31.82         43.09         7.35 o                         
  -4  -9   7         34.22         33.57        11.38 o                         
  -3  -9   7         84.36         97.90        13.11 o                         
  -2  -9   7         72.02         55.99         7.96 o                         
  -1  -9   7        101.67        109.57        11.30 o                         
   0  -9   7        239.54        308.76        24.50 o                         
   1  -9   7         11.01         16.71        10.95 o                         
   2  -9   7          3.83          4.61         8.98 o                         
   3  -9   7          7.13          1.44        10.23 o                         
   4  -9   7         12.36          9.22        10.09 o                         
  -7  -8   7        168.56        173.82        15.56 o                         
  -6  -8   7         50.85         59.36         8.65 o                         
  -5  -8   7         78.15         82.55        13.97 o                         
  -4  -8   7          3.37          5.10         8.82 o                         
  -3  -8   7         17.65         12.39        10.23 o                         
  -2  -8   7        191.35        168.65        13.96 o                         
  -1  -8   7         39.21         21.11        19.16 o                         
   0  -8   7        173.79        168.29        13.61 o                         
   1  -8   7          3.03          0.58        10.62 o                         
   2  -8   7         44.32         41.40        11.73 o                         
   3  -8   7        385.66        389.58        25.07 o                         
   4  -8   7        311.57        303.20        18.88 o                         
  -8  -7   7        133.58        132.84        11.53 o                         
  -7  -7   7        111.63         93.86         8.65 o                         
  -6  -7   7          8.36          8.49         5.68 o                         
  -5  -7   7         42.91         43.55         7.51 o                         
  -4  -7   7         89.34         81.28         8.11 o                         
  -3  -7   7        387.23        336.84        16.12 o                         
  -2  -7   7         36.38         31.39         8.66 o                         
  -1  -7   7        111.80        120.64         9.05 o                         
   0  -7   7         38.01         39.16        11.70 o                         
   1  -7   7        565.92        600.80        22.46 o                         
   2  -7   7         63.66         62.73        10.86 o                         
   3  -7   7        165.47        173.30        11.71 o                         
   4  -7   7         33.00         39.51         8.53 o                         
   5  -7   7        382.27        381.67        15.84 o                         
   6  -7   7        171.11        201.43        15.99 o                         
  -8  -6   7          7.33          2.40         5.61 o                         
  -7  -6   7         17.35         21.04         7.60 o                         
  -6  -6   7        136.70        145.93        11.24 o                         
  -5  -6   7        172.34        156.18         9.32 o                         
  -4  -6   7          3.50         -0.68         6.17 o                         
  -3  -6   7        110.65        106.30         6.76 o                         
  -2  -6   7        148.80        151.48         9.55 o                         
  -1  -6   7       1132.89       1080.23        17.86 o                         
   0  -6   7        507.94        483.46        20.17 o                         
   1  -6   7       1053.58       1040.78        27.59 o                         
   2  -6   7        137.89        130.81        13.84 o                         
   3  -6   7          0.05         -2.11         7.73 o                         
   4  -6   7         44.03         51.48         8.26 o                         
   5  -6   7        176.47        170.06        11.10 o                         
   6  -6   7        166.09        156.38         9.69 o                         
  -9  -5   7         10.89         10.52         8.15 o                         
  -8  -5   7         97.59         86.00         7.68 o                         
  -7  -5   7         37.36         38.48        10.66 o                         
  -6  -5   7        168.50        157.76         9.85 o                         
  -5  -5   7        687.31        667.56        40.77 o                         
  -4  -5   7        460.61        442.33        18.85 o                         
  -3  -5   7        187.03        187.12         8.74 o                         
  -2  -5   7        411.82        397.92        16.80 o                         
  -1  -5   7        249.04        240.79         9.70 o                         
   0  -5   7        135.13        100.88        11.87 o                         
   1  -5   7         98.20        108.99        10.66 o                         
   2  -5   7       1208.46       1246.02        25.36 o                         
   3  -5   7        434.68        398.89        21.83 o                         
   4  -5   7         32.53         20.92        12.05 o                         
   5  -5   7          5.04          1.23         8.82 o                         
   6  -5   7          7.30          5.43         9.93 o                         
   7  -5   7         29.77         29.25        10.95 o                         
 -10  -4   7         38.36         34.63        12.54 o                         
  -9  -4   7          0.66          1.86         6.27 o                         
  -8  -4   7        115.52        102.03         9.62 o                         
  -7  -4   7        746.26        691.64        22.98 o                         
  -6  -4   7        327.77        291.15        16.41 o                         
  -5  -4   7         56.02         61.17         7.94 o                         
  -4  -4   7        412.18        386.00        12.03 o                         
  -3  -4   7        787.72        824.39        14.74 o                         
  -2  -4   7          3.41         -1.28         6.59 o                         
  -1  -4   7         45.53         42.75         5.99 o                         
   0  -4   7        160.81        158.39         9.86 o                         
   1  -4   7        992.17       1058.99        26.62 o                         
   2  -4   7          0.11         -5.02         8.37 o                         
   3  -4   7          3.72          8.12         8.77 o                         
   4  -4   7         11.73         -0.41         9.58 o                         
   5  -4   7          2.31          7.95        12.01 o                         
   6  -4   7          4.87          1.59        14.27 o                         
   7  -4   7          5.08          5.29         7.36 o                         
 -10  -3   7        159.11        172.71        10.55 o                         
  -9  -3   7         23.18         17.84         8.64 o                         
  -8  -3   7         24.46         24.47         9.49 o                         
  -7  -3   7         35.33         26.59         6.69 o                         
  -6  -3   7         83.93         85.30         9.67 o                         
  -5  -3   7       1396.09       1376.22        20.84 o                         
  -4  -3   7        324.89        293.92        13.48 o                         
  -3  -3   7        128.73        141.14         8.68 o                         
  -2  -3   7        655.39        639.32        11.84 o                         
  -1  -3   7         95.48         81.98         5.49 o                         
   0  -3   7         33.23         37.99         6.54 o                         
   1  -3   7          2.55          7.56         5.01 o                         
   2  -3   7        114.72        111.04        10.49 o                         
   3  -3   7        404.68        405.23        15.96 o                         
   4  -3   7        176.86        187.08        17.40 o                         
   5  -3   7          2.95          0.44         8.84 o                         
   6  -3   7         90.25         79.52        18.59 o                         
   7  -3   7         24.70         20.13         7.02 o                         
 -10  -2   7         95.55        106.04        16.43 o                         
  -9  -2   7          4.99          3.37         8.84 o                         
  -8  -2   7          2.18         -3.28        10.69 o                         
  -7  -2   7          1.10         12.23         9.53 o                         
  -6  -2   7         32.07         32.02         7.60 o                         
  -5  -2   7        103.54         97.04         7.54 o                         
  -4  -2   7        304.75        285.48        10.28 o                         
  -3  -2   7        524.48        487.96        10.62 o                         
  -2  -2   7        243.09        222.06        11.94 o                         
  -1  -2   7        357.72        330.68         8.20 o                         
   0  -2   7        329.08        353.44         8.20 o                         
   1  -2   7        334.85        346.08         8.86 o                         
   2  -2   7        160.84        148.36         9.53 o                         
   3  -2   7        187.14        181.46        11.35 o                         
   4  -2   7         45.32         45.97        13.76 o                         
   5  -2   7        132.66        140.05        11.10 o                         
   6  -2   7         42.11         33.14        16.14 o                         
   7  -2   7        326.16        269.86        18.30 o                         
 -10  -1   7         13.60         21.47        13.11 o                         
  -9  -1   7        421.05        486.76        21.10 o                         
  -8  -1   7        377.53        379.79        20.58 o                         
  -7  -1   7          3.99          3.59         9.45 o                         
  -6  -1   7         55.70         52.28         8.77 o                         
  -5  -1   7         38.72         44.90         6.52 o                         
  -4  -1   7        200.90        213.10         9.53 o                         
  -3  -1   7         21.02         41.52         6.28 o                         
  -2  -1   7       1466.24       1519.69        18.46 o                         
  -1  -1   7         71.78         66.42         4.50 o                         
   0  -1   7          0.57          0.79         4.49 o                         
   1  -1   7       1897.64       1884.81        23.57 o                         
   2  -1   7        354.10        359.58        13.10 o                         
   3  -1   7         15.51          5.41         6.80 o                         
   4  -1   7        249.03        246.04        15.40 o                         
   5  -1   7        530.28        523.50        23.62 o                         
   6  -1   7         40.61         46.54        17.29 o                         
   7  -1   7          4.75          5.33        11.82 o                         
 -10   0   7          0.02          1.41         7.88 o                         
  -9   0   7         32.25         27.56         9.89 o                         
  -8   0   7          0.15         -3.32        12.17 o                         
  -7   0   7        100.87        122.53        13.48 o                         
  -6   0   7        162.29        194.61        16.06 o                         
  -5   0   7        252.39        263.19        13.98 o                         
  -4   0   7          7.09          9.98         9.02 o                         
  -3   0   7         93.73         82.82         6.87 o                         
  -2   0   7         31.67         36.22         5.79 o                         
  -1   0   7        263.23        273.59         9.83 o                         
   0   0   7         56.17         49.41         8.79 o                         
   1   0   7        235.27        232.95        10.75 o                         
   2   0   7        169.51        180.84        11.92 o                         
   3   0   7        572.06        561.52        19.61 o                         
   4   0   7        737.67        744.90        26.59 o                         
   5   0   7        148.05        177.82        14.31 o                         
   6   0   7         27.82         14.14        11.52 o                         
   7   0   7         61.17         66.43        12.39 o                         
 -10   1   7          2.98         -1.01        14.12 o                         
  -9   1   7         26.69         21.90        16.43 o                         
  -8   1   7          8.73          9.96        10.36 o                         
  -7   1   7         39.68         40.78        10.58 o                         
  -6   1   7         44.68         40.60        10.30 o                         
  -5   1   7         60.04         47.31        10.61 o                         
  -4   1   7        362.82        340.08        11.77 o                         
  -3   1   7       2752.77       2586.46        37.60 o                         
  -2   1   7       2158.91       1972.25        20.84 o                         
  -1   1   7         12.43         10.92         5.56 o                         
   0   1   7        282.09        283.66        12.33 o                         
   1   1   7          1.75         -2.90         6.58 o                         
   2   1   7         28.02         34.50         7.36 o                         
   3   1   7          0.00         -0.55         9.58 o                         
   4   1   7          1.77        -10.36        12.69 o                         
   5   1   7         47.76         44.51         9.64 o                         
   6   1   7        320.36        350.26        25.94 o                         
 -10   2   7        253.05        298.67        22.48 o                         
  -9   2   7        172.58        209.93        23.92 o                         
  -8   2   7        203.09        237.87        26.51 o                         
  -7   2   7        271.42        272.12        14.22 o                         
  -6   2   7        884.01        868.36        19.09 o                         
  -5   2   7         89.20         82.86        10.06 o                         
  -4   2   7        179.08        162.09        13.97 o                         
  -3   2   7        312.00        290.84        10.87 o                         
  -2   2   7        128.28        129.42         7.84 o                         
  -1   2   7         49.96         50.60         6.46 o                         
   0   2   7        245.13        234.56        14.65 o                         
   1   2   7        106.54        104.00        11.84 o                         
   2   2   7        186.95        195.50        14.30 o                         
   3   2   7          6.32          3.91        10.06 o                         
   4   2   7         98.04        126.85        18.88 o                         
   5   2   7        128.39        118.77        14.04 o                         
   6   2   7         21.29         22.48        13.69 o                         
 -10   3   7         20.26         26.80        13.11 o                         
  -9   3   7        205.75        214.54        22.48 o                         
  -8   3   7         14.03         21.33        14.41 o                         
  -7   3   7       1223.26       1239.56        34.21 o                         
  -6   3   7        146.63        137.88        23.05 o                         
  -5   3   7        109.10         95.08        16.03 o                         
  -4   3   7         44.76         44.08         7.35 o                         
  -3   3   7         35.28         32.52         5.74 o                         
  -2   3   7          0.08         -0.63         5.55 o                         
  -1   3   7         21.69         22.31         5.96 o                         
   0   3   7        130.54        131.65        12.46 o                         
   1   3   7         33.75         44.21         7.91 o                         
   2   3   7          9.24          9.49        10.68 o                         
   3   3   7        338.22        365.66        30.55 o                         
   4   3   7        566.28        616.62        40.27 o                         
   5   3   7         29.88         38.42         8.85 o                         
   6   3   7          0.52         -1.43         7.27 o                         
 -10   4   7        193.76        200.81        11.20 o                         
  -9   4   7         94.17        108.77        17.44 o                         
  -8   4   7          0.77         -9.37        15.56 o                         
  -7   4   7         93.29         96.09        22.19 o                         
  -6   4   7          5.37          9.87        11.11 o                         
  -5   4   7        246.10        218.45        11.32 o                         
  -4   4   7        163.07        164.78        12.09 o                         
  -3   4   7         45.13         43.76         6.86 o                         
  -2   4   7        483.20        440.77        13.14 o                         
  -1   4   7          9.33         12.75         6.54 o                         
   0   4   7         89.75         82.92        10.00 o                         
   1   4   7        110.69        108.90        14.15 o                         
   2   4   7         33.28         37.81        10.54 o                         
   3   4   7         86.28        110.22        21.47 o                         
   4   4   7         76.68         83.89        12.18 o                         
   5   4   7        589.81        550.29        17.77 o                         
  -9   5   7        100.87        130.16        11.40 o                         
  -8   5   7         28.03         24.46         9.24 o                         
  -7   5   7          0.05          2.70         7.38 o                         
  -6   5   7         18.58         15.55         8.52 o                         
  -5   5   7          2.53          9.39         7.22 o                         
  -4   5   7          0.21          4.49         8.03 o                         
  -3   5   7          1.05         -2.83         6.72 o                         
  -2   5   7        170.34        169.19        12.36 o                         
  -1   5   7        298.36        293.73        24.35 o                         
   0   5   7         99.95        106.90        13.43 o                         
   1   5   7        267.74        298.57        18.02 o                         
   2   5   7         71.65         58.95        12.32 o                         
   3   5   7          0.18          0.69         7.99 o                         
   4   5   7         98.30        100.99         7.42 o                         
  -8   6   7         35.68         30.10         8.33 o                         
  -7   6   7        108.93         91.94        10.85 o                         
  -6   6   7        391.71        401.86        14.84 o                         
  -5   6   7         36.12         24.15         9.23 o                         
  -4   6   7          2.27          4.84         7.00 o                         
  -3   6   7         27.32         27.26         8.08 o                         
  -2   6   7         20.99         20.64         8.91 o                         
  -1   6   7        164.29        167.54        12.22 o                         
   0   6   7        133.87        140.26        14.31 o                         
   1   6   7        300.26        278.18        16.16 o                         
   2   6   7        147.06        162.15        10.22 o                         
   3   6   7         66.76         68.59         9.77 o                         
  -7   7   7         10.80          9.42         7.88 o                         
  -6   7   7         12.35         14.14         6.36 o                         
  -5   7   7         12.53         14.34         7.14 o                         
  -4   7   7        339.50        354.12        13.87 o                         
  -3   7   7        174.65        154.76        14.32 o                         
  -2   7   7        276.03        232.20        14.60 o                         
  -1   7   7          4.27          0.95         7.00 o                         
   0   7   7         37.81         32.45        10.80 o                         
   1   7   7        493.85        512.91        16.62 o                         
   2   7   7        149.18        164.25        13.54 o                         
  -5   8   7        143.79        126.79        12.68 o                         
  -4   8   7         85.51        123.90        13.69 o                         
  -3   8   7          4.15         -7.35        11.96 o                         
  -2   8   7         96.29        104.02        13.40 o                         
  -1   8   7         55.45         56.63        11.10 o                         
  -4 -10   8          1.65         -1.87         6.63 o                         
  -3 -10   8         23.71         18.30        10.37 o                         
  -2 -10   8         75.47        112.81        12.68 o                         
  -1 -10   8        131.19        168.48        12.61 o                         
   0 -10   8         38.28         46.40        11.38 o                         
   1 -10   8         99.82         86.15        37.74 o                         
   2 -10   8          9.59          9.80         8.79 o                         
  -5  -9   8         15.53         10.66         9.58 o                         
  -4  -9   8        127.62        132.89        13.83 o                         
  -3  -9   8         27.12         39.48         8.81 o                         
  -2  -9   8        168.90        189.24        12.77 o                         
  -1  -9   8         27.39         29.54         9.65 o                         
   0  -9   8         51.47         56.91        15.99 o                         
   1  -9   8         61.63         68.91        10.67 o                         
   2  -9   8        240.04        239.02        18.30 o                         
   3  -9   8         19.65         26.51         9.08 o                         
  -6  -8   8         39.75         48.66         8.43 o                         
  -5  -8   8          1.19          1.59         7.74 o                         
  -4  -8   8          1.86          5.59         8.50 o                         
  -3  -8   8          0.51          6.67         7.64 o                         
  -2  -8   8          3.18          8.15         8.52 o                         
  -1  -8   8         73.28         61.27        10.65 o                         
   0  -8   8        291.15        336.42        43.72 o                         
   1  -8   8         58.97         49.09         9.81 o                         
   2  -8   8          3.95         -3.52         9.55 o                         
   3  -8   8          7.81          7.35         9.65 o                         
   4  -8   8        228.22        216.54        15.71 o                         
  -7  -7   8          4.28          3.51         5.96 o                         
  -6  -7   8         44.18         35.49         8.16 o                         
  -5  -7   8         36.61         37.96         7.06 o                         
  -4  -7   8          4.16          5.73         6.63 o                         
  -3  -7   8        441.59        413.95        14.22 o                         
  -2  -7   8          1.00          1.91         6.74 o                         
  -1  -7   8          8.92         16.00        10.85 o                         
   0  -7   8          0.15          2.78        10.79 o                         
   1  -7   8         45.80         42.09         8.12 o                         
   2  -7   8        564.70        556.33        49.64 o                         
   3  -7   8        550.34        560.24        28.75 o                         
   4  -7   8         61.98         64.01        13.61 o                         
   5  -7   8          6.07          1.15         4.17 o                         
  -8  -6   8          1.28          1.22         7.30 o                         
  -7  -6   8         36.88         35.22         6.74 o                         
  -6  -6   8         90.75         89.50         8.32 o                         
  -5  -6   8        131.03        112.86        10.75 o                         
  -4  -6   8        156.29        143.84        10.79 o                         
  -3  -6   8        139.70        129.57        10.73 o                         
  -2  -6   8        336.94        339.96        12.03 o                         
  -1  -6   8        394.44        422.52        15.65 o                         
   0  -6   8        568.97        649.00        23.89 o                         
   1  -6   8        340.73        307.15        18.63 o                         
   2  -6   8         44.64         49.31        10.34 o                         
   3  -6   8          0.29         -4.32        16.71 o                         
   4  -6   8         79.07         83.18        12.07 o                         
   5  -6   8         82.09         75.62        10.75 o                         
   6  -6   8        343.45        350.55        17.87 o                         
  -9  -5   8        188.62        212.99         9.65 o                         
  -8  -5   8         31.94         36.18         7.36 o                         
  -7  -5   8        185.76        184.95        11.19 o                         
  -6  -5   8        104.86        114.73        11.05 o                         
  -5  -5   8        149.73        130.67         9.74 o                         
  -4  -5   8        182.17        185.69        12.63 o                         
  -3  -5   8          1.87          4.86         9.86 o                         
  -2  -5   8        564.90        537.40        12.89 o                         
  -1  -5   8        184.65        207.59        10.46 o                         
   0  -5   8        484.10        512.34        17.16 o                         
   1  -5   8        626.10        670.60        20.05 o                         
   2  -5   8        199.56        237.06        16.18 o                         
   3  -5   8         54.70         48.03        13.00 o                         
   4  -5   8         70.06         69.21        16.64 o                         
   5  -5   8          6.09          6.48        15.13 o                         
   6  -5   8         23.94         29.27         8.16 o                         
  -9  -4   8         10.32         20.82         8.65 o                         
  -8  -4   8        130.68        134.34        12.51 o                         
  -7  -4   8       1426.11       1389.84        33.32 o                         
  -6  -4   8         82.91         72.10         7.97 o                         
  -5  -4   8         52.04         46.61         9.43 o                         
  -4  -4   8          0.02          1.40         5.94 o                         
  -3  -4   8          0.87         -0.08         6.20 o                         
  -2  -4   8         29.09         22.34         7.82 o                         
  -1  -4   8         16.06         14.54         6.30 o                         
   0  -4   8         14.57          3.60         8.75 o                         
   1  -4   8        337.27        361.16        16.00 o                         
   2  -4   8        816.48        796.24        26.76 o                         
   3  -4   8        664.03        618.13        22.91 o                         
   4  -4   8        723.95        716.62        27.15 o                         
   5  -4   8        134.36        132.55        18.01 o                         
   6  -4   8        118.47        118.14        14.70 o                         
 -10  -3   8          1.33          0.07         7.03 o                         
  -9  -3   8          7.00          8.55         7.62 o                         
  -8  -3   8         66.91         58.97        12.40 o                         
  -7  -3   8          5.82         10.21        11.80 o                         
  -6  -3   8        527.22        504.18        16.88 o                         
  -5  -3   8         63.31         68.53         7.79 o                         
  -4  -3   8        375.21        367.20        11.60 o                         
  -3  -3   8        254.42        229.11         9.89 o                         
  -2  -3   8         51.53         55.98         6.38 o                         
  -1  -3   8          3.81          4.75         4.45 o                         
   0  -3   8          0.26         -2.32         6.71 o                         
   1  -3   8         90.31        107.50        10.54 o                         
   2  -3   8        924.68        886.37        28.05 o                         
   3  -3   8         36.84         34.37         9.95 o                         
   4  -3   8        231.50        245.19        18.80 o                         
   5  -3   8        368.15        383.10        26.80 o                         
   6  -3   8        509.69        580.34        28.39 o                         
 -10  -2   8         73.12         80.97        14.99 o                         
  -9  -2   8          2.68         -2.23         9.58 o                         
  -8  -2   8          0.06         -4.00        11.06 o                         
  -7  -2   8          6.82          5.18         9.57 o                         
  -6  -2   8        339.71        332.38        16.16 o                         
  -5  -2   8          0.64          2.16         7.97 o                         
  -4  -2   8        141.74        122.53         8.57 o                         
  -3  -2   8        642.42        656.05        11.10 o                         
  -2  -2   8          2.16          4.66         4.66 o                         
  -1  -2   8        704.75        705.76        16.80 o                         
   0  -2   8         84.15         81.46         7.54 o                         
   1  -2   8          1.64          1.62         6.41 o                         
   2  -2   8         45.24         44.75        10.93 o                         
   3  -2   8         47.34         43.68        11.67 o                         
   4  -2   8         87.46         72.53        14.66 o                         
   5  -2   8         18.99         17.29        12.68 o                         
   6  -2   8        144.80        142.49        19.02 o                         
 -10  -1   8          7.59          8.07        11.82 o                         
  -9  -1   8          0.53          3.87         8.90 o                         
  -8  -1   8        145.06        156.94        15.95 o                         
  -7  -1   8        179.44        221.74        17.78 o                         
  -6  -1   8        581.82        585.74        19.65 o                         
  -5  -1   8          0.97          2.36         6.59 o                         
  -4  -1   8        118.28        120.42         7.73 o                         
  -3  -1   8        154.56        143.40         9.68 o                         
  -2  -1   8        624.83        600.54        11.46 o                         
  -1  -1   8        158.11        147.78         7.34 o                         
   0  -1   8         89.60         85.44         7.93 o                         
   1  -1   8        563.53        535.35        20.61 o                         
   2  -1   8        733.69        756.32        21.30 o                         
   3  -1   8         71.02         78.84        12.22 o                         
   4  -1   8          0.50         -6.10         9.41 o                         
   5  -1   8        171.52        154.74        26.87 o                         
   6  -1   8         16.92         14.41        13.83 o                         
 -10   0   8          0.52          1.38         9.03 o                         
  -9   0   8          3.19          6.26        10.83 o                         
  -8   0   8          2.49        -12.58        12.58 o                         
  -7   0   8          9.72         12.02        11.02 o                         
  -6   0   8        112.61        113.34        12.64 o                         
  -5   0   8        432.31        406.21        20.30 o                         
  -4   0   8        380.35        328.22        15.35 o                         
  -3   0   8         19.93         24.99         7.65 o                         
  -2   0   8         25.06         26.85         5.73 o                         
  -1   0   8         10.58         14.14         7.74 o                         
   0   0   8         67.43         66.29        17.36 o                         
   1   0   8        644.36        651.63        25.09 o                         
   2   0   8         26.23         18.87        10.11 o                         
   3   0   8        308.44        329.48        16.60 o                         
   4   0   8        504.38        516.64        18.38 o                         
   5   0   8        142.19        155.10        12.51 o                         
   6   0   8        218.09        210.22        18.73 o                         
 -10   1   8        422.62        441.04        15.82 o                         
  -9   1   8          1.14          6.14         9.40 o                         
  -8   1   8         22.70         23.49        17.29 o                         
  -7   1   8         50.83         53.46        18.16 o                         
  -6   1   8        252.85        254.56        28.53 o                         
  -5   1   8         82.28         89.38         9.86 o                         
  -4   1   8         52.08         52.87        10.71 o                         
  -3   1   8        175.56        153.95         8.46 o                         
  -2   1   8        318.95        305.25         9.69 o                         
  -1   1   8         15.49          9.98         5.90 o                         
   0   1   8        260.05        258.43        10.70 o                         
   1   1   8         38.10         37.32         7.57 o                         
   2   1   8        279.27        277.73        15.75 o                         
   3   1   8         91.83         91.76        11.77 o                         
   4   1   8        365.60        375.28        19.20 o                         
   5   1   8        195.14        185.32        14.71 o                         
   6   1   8         85.69         81.97        13.69 o                         
 -10   2   8         14.23         17.00        11.53 o                         
  -9   2   8        292.12        345.67        18.04 o                         
  -8   2   8         67.64         63.21        13.50 o                         
  -7   2   8        114.21        114.55        15.29 o                         
  -6   2   8         40.09         50.22        12.12 o                         
  -5   2   8        239.77        235.82        16.99 o                         
  -4   2   8       1435.44       1304.97        39.11 o                         
  -3   2   8        316.13        280.84        11.27 o                         
  -2   2   8         27.98         33.89         7.07 o                         
  -1   2   8         27.16         23.63         6.89 o                         
   0   2   8        180.09        184.75        13.84 o                         
   1   2   8        472.20        506.89        18.43 o                         
   2   2   8        103.48         95.58        14.57 o                         
   3   2   8          4.33         13.83        14.41 o                         
   4   2   8         48.47         46.54        12.38 o                         
   5   2   8          8.15          5.20         9.10 o                         
 -10   3   8         49.13         57.13         8.63 o                         
  -9   3   8        212.80        232.41        20.38 o                         
  -8   3   8        120.25        117.28        21.18 o                         
  -7   3   8        108.50        124.34        23.49 o                         
  -6   3   8          0.44        -11.96        11.96 o                         
  -5   3   8         13.94         21.70        10.08 o                         
  -4   3   8        101.21        100.96        12.64 o                         
  -3   3   8        397.37        336.24        15.53 o                         
  -2   3   8          2.96         -3.00         7.51 o                         
  -1   3   8        104.40         95.15        12.33 o                         
   0   3   8        529.33        489.61        22.37 o                         
   1   3   8        288.84        259.27        19.13 o                         
   2   3   8         15.38         15.77        13.21 o                         
   3   3   8        145.02        122.90        21.90 o                         
   4   3   8         43.64         58.55        10.62 o                         
   5   3   8        177.36        177.42        12.97 o                         
  -9   4   8          5.84         15.89         8.60 o                         
  -8   4   8          9.10          5.84         8.35 o                         
  -7   4   8          0.65         -3.93         7.41 o                         
  -6   4   8        473.79        454.69        23.02 o                         
  -5   4   8         49.92         59.45        12.46 o                         
  -4   4   8         31.65         30.79         8.83 o                         
  -3   4   8        832.88        785.23        26.79 o                         
  -2   4   8        203.82        195.14        14.92 o                         
  -1   4   8        148.49        134.52        13.89 o                         
   0   4   8         11.65         19.69         7.17 o                         
   1   4   8          0.45        -14.12        17.44 o                         
   2   4   8        163.83        163.82        23.05 o                         
   3   4   8         62.91         76.54        16.92 o                         
   4   4   8         22.57         16.00         6.81 o                         
  -9   5   8         29.08         21.47         7.23 o                         
  -8   5   8          0.99          9.16         6.31 o                         
  -7   5   8         16.69         20.18        10.56 o                         
  -6   5   8         15.29         11.67         9.24 o                         
  -5   5   8         19.97         18.49         7.72 o                         
  -4   5   8        203.99        217.48        14.33 o                         
  -3   5   8        325.31        293.70        14.88 o                         
  -2   5   8         56.84         62.54        10.41 o                         
  -1   5   8         54.60         42.28        10.15 o                         
   0   5   8         91.26         89.10        14.18 o                         
   1   5   8        160.90        199.69        29.60 o                         
   2   5   8         30.60         25.65        15.56 o                         
   3   5   8         12.84         13.12         5.78 o                         
  -8   6   8          0.13         -2.45         9.94 o                         
  -7   6   8        101.43        106.31         9.42 o                         
  -6   6   8        101.59        122.32        12.94 o                         
  -5   6   8         15.26         23.05        15.56 o                         
  -4   6   8         45.99         35.59        13.69 o                         
  -3   6   8        334.10        309.15        15.86 o                         
  -2   6   8          1.23          1.73         7.26 o                         
  -1   6   8        204.54        211.25        14.65 o                         
   0   6   8        326.16        349.28        18.32 o                         
   1   6   8        128.36        128.43        12.47 o                         
   2   6   8          3.93          7.10         7.62 o                         
  -6   7   8        169.63        191.05        16.43 o                         
  -5   7   8         27.25         24.43        10.01 o                         
  -4   7   8          0.78         -1.54         6.87 o                         
  -3   7   8          2.82          5.79         7.59 o                         
  -2   7   8         43.90         55.68        11.46 o                         
  -1   7   8          6.82         -1.34         8.50 o                         
   0   7   8         14.64         10.23        10.81 o                         
  -2 -10   9         37.50         19.74         9.51 o                         
  -1 -10   9        114.21        149.41        14.12 o                         
   0 -10   9         60.47          4.47         9.22 o                         
  -5  -9   9          0.34          8.07         8.79 o                         
  -4  -9   9          9.52         13.40        10.52 o                         
  -3  -9   9        130.76        140.35        10.66 o                         
  -2  -9   9        238.94        271.57        27.59 o                         
  -1  -9   9        391.21        451.54        23.78 o                         
   0  -9   9         51.77         63.98         9.77 o                         
   1  -9   9         90.52        103.65        10.37 o                         
   2  -9   9          9.30          5.33         8.93 o                         
  -6  -8   9         11.72         19.16        10.52 o                         
  -5  -8   9          8.64         11.69         8.09 o                         
  -4  -8   9          6.17          5.22         8.35 o                         
  -3  -8   9          1.03         -0.36         8.90 o                         
  -2  -8   9          3.55          4.63         9.93 o                         
  -1  -8   9         26.80         21.65         8.23 o                         
   0  -8   9        146.56        195.10        13.81 o                         
   1  -8   9        257.28        258.88        15.54 o                         
   2  -8   9          0.16          2.01         9.14 o                         
   3  -8   9          9.06          7.06         7.54 o                         
  -7  -7   9          2.34         -0.92         6.76 o                         
  -6  -7   9        385.00        411.38        12.59 o                         
  -5  -7   9        190.47        181.20        12.98 o                         
  -4  -7   9        107.29        103.97         8.42 o                         
  -3  -7   9          7.77          4.47         7.33 o                         
  -2  -7   9         29.32         22.78         7.49 o                         
  -1  -7   9         76.43         74.99        10.60 o                         
   0  -7   9        298.04        286.06        16.97 o                         
   1  -7   9         45.16         42.71         7.39 o                         
   2  -7   9          5.58          5.30         8.47 o                         
   3  -7   9        476.55        471.46        17.80 o                         
   4  -7   9        164.33        169.73        14.70 o                         
  -8  -6   9         39.32         35.59         9.80 o                         
  -7  -6   9          5.79          2.02        10.52 o                         
  -6  -6   9        141.65        138.66        11.67 o                         
  -5  -6   9          0.19         -0.05         5.27 o                         
  -4  -6   9        222.19        237.29        15.38 o                         
  -3  -6   9         26.05         29.93         9.42 o                         
  -2  -6   9       1099.66        984.39        22.70 o                         
  -1  -6   9         57.65         56.95        13.09 o                         
   0  -6   9         42.11         45.60        12.97 o                         
   1  -6   9         24.59         46.13        13.45 o                         
   2  -6   9          9.57          5.48        12.97 o                         
   3  -6   9         45.49         49.60        15.78 o                         
   4  -6   9          2.14          2.17         9.09 o                         
   5  -6   9         27.96         35.88        12.54 o                         
  -9  -5   9          5.27         13.69         9.51 o                         
  -8  -5   9         70.74         74.77        12.39 o                         
  -7  -5   9        254.73        225.62        13.64 o                         
  -6  -5   9         99.30         86.18         8.46 o                         
  -5  -5   9          4.28          5.70         7.88 o                         
  -4  -5   9        252.12        258.82        16.89 o                         
  -3  -5   9        244.82        227.90        23.70 o                         
  -2  -5   9        185.20        197.63        12.28 o                         
  -1  -5   9        266.99        258.53        17.67 o                         
   0  -5   9       1480.03       1535.85        34.85 o                         
   1  -5   9        117.32        133.48        13.09 o                         
   2  -5   9         52.65         50.94        12.86 o                         
   3  -5   9          4.94         -3.00         9.23 o                         
   4  -5   9         15.35          3.75        15.13 o                         
   5  -5   9         57.71         63.41        10.26 o                         
  -9  -4   9         35.74         40.53        19.45 o                         
  -8  -4   9         29.88         33.55         8.27 o                         
  -7  -4   9          7.06         -2.80         8.02 o                         
  -6  -4   9        526.97        511.22        20.15 o                         
  -5  -4   9         43.98         36.74         9.63 o                         
  -4  -4   9        209.73        226.03        16.33 o                         
  -3  -4   9         91.87         90.49         8.70 o                         
  -2  -4   9         86.03         80.08         7.53 o                         
  -1  -4   9        170.58        164.30        13.44 o                         
   0  -4   9        661.37        632.34        23.74 o                         
   1  -4   9        292.85        307.93        19.87 o                         
   2  -4   9        290.57        310.31        19.53 o                         
   3  -4   9        481.97        484.01        20.17 o                         
   4  -4   9        213.48        248.13        16.35 o                         
   5  -4   9          7.20         10.37        12.54 o                         
  -9  -3   9          5.23          5.61         8.45 o                         
  -8  -3   9        165.45        178.54        14.16 o                         
  -7  -3   9        640.19        668.54        24.83 o                         
  -6  -3   9        428.09        424.26        24.57 o                         
  -5  -3   9          8.78          3.68        10.91 o                         
  -4  -3   9         21.81         22.15        10.30 o                         
  -3  -3   9        558.94        534.70        18.73 o                         
  -2  -3   9        525.89        488.18        12.37 o                         
  -1  -3   9         19.83         18.40         7.21 o                         
   0  -3   9          9.17          9.95         7.07 o                         
   1  -3   9          0.24         -2.92        11.58 o                         
   2  -3   9        140.32        143.61        15.45 o                         
   3  -3   9        110.93        129.01        15.12 o                         
   4  -3   9         20.96         35.69        12.90 o                         
   5  -3   9         19.95          9.80        12.82 o                         
   6  -3   9         56.01         52.12         8.24 o                         
 -10  -2   9         58.26         60.09         7.68 o                         
  -9  -2   9          0.02          0.72         9.65 o                         
  -8  -2   9         16.50         20.47        12.02 o                         
  -7  -2   9        102.42        110.82        14.26 o                         
  -6  -2   9        118.99        120.91        14.33 o                         
  -5  -2   9        408.20        425.23        21.60 o                         
  -4  -2   9        999.76        929.01        19.90 o                         
  -3  -2   9         15.36         11.06         7.42 o                         
  -2  -2   9         89.78         92.60         8.63 o                         
  -1  -2   9        930.28        910.32        21.67 o                         
   0  -2   9        497.05        479.33        17.07 o                         
   1  -2   9        397.18        420.81        21.04 o                         
   2  -2   9          3.88          0.16        13.04 o                         
   3  -2   9         13.16         19.80        15.78 o                         
   4  -2   9        190.56        169.91        15.24 o                         
   5  -2   9        154.96        158.49        19.74 o                         
 -10  -1   9         55.75         64.99        12.54 o                         
  -9  -1   9        227.51        246.94        21.47 o                         
  -8  -1   9         30.85         31.70        17.44 o                         
  -7  -1   9        176.23        179.77        16.71 o                         
  -6  -1   9         54.27         50.26        14.55 o                         
  -5  -1   9          4.24          2.56         7.78 o                         
  -4  -1   9         74.29         63.13         7.13 o                         
  -3  -1   9        271.38        271.58        12.15 o                         
  -2  -1   9        509.78        489.02        12.16 o                         
  -1  -1   9        403.98        388.80        15.97 o                         
   0  -1   9         18.80         20.66         9.87 o                         
   1  -1   9          0.12         -7.59         9.69 o                         
   2  -1   9        238.05        269.59        19.31 o                         
   3  -1   9        598.59        605.30        25.60 o                         
   4  -1   9        175.70        183.95        16.91 o                         
   5  -1   9         15.90         13.69        13.40 o                         
 -10   0   9          4.77         10.95        10.37 o                         
  -9   0   9         14.35         17.86         7.19 o                         
  -8   0   9        220.51        212.75        16.49 o                         
  -7   0   9        403.62        421.55        21.15 o                         
  -6   0   9        112.16        107.05        11.25 o                         
  -5   0   9         32.96         28.47         9.44 o                         
  -4   0   9        400.27        379.00        11.73 o                         
  -3   0   9        580.62        560.59        16.35 o                         
  -2   0   9        334.08        304.74        11.51 o                         
  -1   0   9        314.12        292.66        15.43 o                         
   0   0   9         56.56         36.34        14.26 o                         
   1   0   9        315.43        342.04        43.94 o                         
   2   0   9        140.66        154.36        15.78 o                         
   3   0   9          4.94          2.58        13.13 o                         
   4   0   9         32.63         28.44        12.22 o                         
   5   0   9         12.85         12.21         9.36 o                         
 -10   1   9          0.03         -4.18        10.81 o                         
  -9   1   9          6.32          5.74         8.41 o                         
  -8   1   9          1.71         -1.35         8.23 o                         
  -7   1   9          3.24         17.25        11.32 o                         
  -6   1   9        312.31        346.42        20.29 o                         
  -5   1   9        118.76        129.20        13.32 o                         
  -4   1   9        205.64        199.24        10.57 o                         
  -3   1   9       1472.08       1368.42        25.40 o                         
  -2   1   9        416.28        393.54        16.09 o                         
  -1   1   9         51.87         46.59         8.11 o                         
   0   1   9         33.04         47.00        10.47 o                         
   1   1   9        253.96        258.68        15.44 o                         
   2   1   9         69.30         86.19        14.91 o                         
   3   1   9         40.05         38.93        12.56 o                         
   4   1   9        216.12        196.68        14.45 o                         
   5   1   9        123.66        115.55        14.84 o                         
 -10   2   9          9.86         16.43        10.23 o                         
  -9   2   9          0.08          8.50        12.54 o                         
  -8   2   9          1.65         10.52        17.00 o                         
  -7   2   9          0.50          1.85        10.25 o                         
  -6   2   9         12.51         19.02         8.57 o                         
  -5   2   9         41.08         41.94         9.70 o                         
  -4   2   9        170.46        149.91        12.86 o                         
  -3   2   9        235.99        206.98        11.57 o                         
  -2   2   9        187.41        171.05        12.18 o                         
  -1   2   9       1031.91       1096.62        30.24 o                         
   0   2   9        189.80        214.56        18.46 o                         
   1   2   9         41.50         37.79        15.33 o                         
   2   2   9        256.53        265.56        18.25 o                         
   3   2   9         13.77          6.77        17.29 o                         
   4   2   9         62.80         61.94        10.40 o                         
  -9   3   9         64.91         68.61         8.50 o                         
  -8   3   9        391.00        437.50        19.85 o                         
  -7   3   9          1.07          3.34         8.70 o                         
  -6   3   9         87.53         99.10        12.23 o                         
  -5   3   9         43.03         47.25        11.56 o                         
  -4   3   9         32.47         19.38        10.44 o                         
  -3   3   9          6.26          7.18         7.29 o                         
  -2   3   9         49.86         62.00        14.67 o                         
  -1   3   9          0.38          3.58        13.24 o                         
   0   3   9         15.01          9.96         9.70 o                         
   1   3   9        377.47        407.30        33.14 o                         
   2   3   9         44.79         65.56        18.59 o                         
   3   3   9          1.57         -0.85        10.19 o                         
   4   3   9        429.66        415.93        16.10 o                         
  -9   4   9          3.06          1.07         5.68 o                         
  -8   4   9          0.80          2.06         7.21 o                         
  -7   4   9          0.31         -1.25         7.42 o                         
  -6   4   9         27.34         30.92         9.04 o                         
  -5   4   9        394.10        361.45        19.66 o                         
  -4   4   9          4.57         -4.86         7.91 o                         
  -3   4   9          2.32          0.00         6.97 o                         
  -2   4   9         38.49         21.29        13.83 o                         
  -1   4   9         29.00         33.54         9.84 o                         
   0   4   9         85.97         77.65        20.61 o                         
   1   4   9         56.00         52.07        12.86 o                         
   2   4   9        195.07        227.20        21.61 o                         
   3   4   9        317.68        322.82        11.76 o                         
  -8   5   9         12.78         25.22         8.10 o                         
  -7   5   9          7.48         -3.27         8.33 o                         
  -6   5   9         97.36        100.02        10.95 o                         
  -5   5   9         43.77         39.33        10.42 o                         
  -4   5   9          8.27         13.47         9.36 o                         
  -3   5   9        641.61        608.07        23.47 o                         
  -2   5   9        255.79        230.73        16.91 o                         
  -1   5   9          4.30          1.71         9.62 o                         
   0   5   9         39.10         38.85        12.01 o                         
   1   5   9          2.30          0.58        11.38 o                         
   2   5   9         16.54         25.34         7.86 o                         
  -7   6   9          3.95         -3.17         9.80 o                         
  -6   6   9         20.16         20.46        10.81 o                         
  -5   6   9          6.68          7.38         7.79 o                         
  -4   6   9         16.05         24.28         7.90 o                         
  -3   6   9        401.17        438.69        28.46 o                         
  -2   6   9         25.45         22.19        11.38 o                         
  -1   6   9          1.54          2.95        10.04 o                         
   0   6   9        355.52        350.83        20.89 o                         
  -4  -9  10        136.32        150.99        13.54 o                         
  -3  -9  10         11.42          9.22        10.81 o                         
  -2  -9  10        112.38        115.87        10.09 o                         
  -1  -9  10        141.77        144.42        10.70 o                         
   0  -9  10          0.11         -3.21         6.76 o                         
   1  -9  10         24.23         22.33         9.08 o                         
  -5  -8  10          0.72          1.45         6.40 o                         
  -4  -8  10         36.69         29.11        11.82 o                         
  -3  -8  10        159.19        177.96        14.91 o                         
  -2  -8  10        123.68        144.28        12.41 o                         
  -1  -8  10         61.90         63.34        10.69 o                         
   0  -8  10          2.05          6.47         6.61 o                         
   1  -8  10        362.23        402.98        22.33 o                         
   2  -8  10         11.12         16.43        10.37 o                         
  -7  -7  10          0.20          4.18         9.08 o                         
  -6  -7  10          0.04          0.34         4.85 o                         
  -5  -7  10        102.54        104.69         9.15 o                         
  -4  -7  10        139.05        128.46         9.97 o                         
  -3  -7  10         15.99         11.05         8.74 o                         
  -2  -7  10          0.45         -1.08         9.35 o                         
  -1  -7  10         13.14          9.41         8.04 o                         
   0  -7  10         58.10         60.55         8.36 o                         
   1  -7  10        149.73        138.82        10.40 o                         
   2  -7  10        376.34        359.61        35.15 o                         
   3  -7  10         55.64         51.14         9.08 o                         
  -7  -6  10        116.04        134.88        10.34 o                         
  -6  -6  10         25.42         31.18         9.66 o                         
  -5  -6  10          9.51         14.80         7.95 o                         
  -4  -6  10         36.51         28.55         7.17 o                         
  -3  -6  10          2.50         -2.98         7.72 o                         
  -2  -6  10        112.84        137.45        14.88 o                         
  -1  -6  10        468.41        488.32        21.80 o                         
   0  -6  10          5.44         -3.12         8.62 o                         
   1  -6  10          6.51         14.71         8.05 o                         
   2  -6  10          2.48         -3.99         8.13 o                         
   3  -6  10        126.37        131.52         9.69 o                         
   4  -6  10        383.13        368.69        19.88 o                         
  -8  -5  10         99.78        107.33        14.70 o                         
  -7  -5  10         30.07         21.18        13.40 o                         
  -6  -5  10          8.61          4.06         9.92 o                         
  -5  -5  10          0.00         -1.10         6.69 o                         
  -4  -5  10          6.87          4.95         8.96 o                         
  -3  -5  10        107.75        102.08        13.68 o                         
  -2  -5  10        119.51        139.53        14.23 o                         
  -1  -5  10         24.50         40.35        18.59 o                         
   0  -5  10        240.36        237.72        17.29 o                         
   1  -5  10        243.76        267.90        19.00 o                         
   2  -5  10         54.05         43.61        11.58 o                         
   3  -5  10          0.74          4.52         9.29 o                         
   4  -5  10         16.14         12.13        12.18 o                         
  -9  -4  10        125.88        133.27        13.11 o                         
  -8  -4  10        172.23        155.75        15.42 o                         
  -7  -4  10          1.14         -3.03        13.40 o                         
  -6  -4  10         39.21         31.70        17.00 o                         
  -5  -4  10        491.09        486.70        21.17 o                         
  -4  -4  10        103.97        113.64         9.04 o                         
  -3  -4  10          2.95          2.17         6.46 o                         
  -2  -4  10          3.99          0.31         8.10 o                         
  -1  -4  10         36.24         33.80         9.70 o                         
   0  -4  10        154.36        166.11        37.90 o                         
   1  -4  10        804.57        862.79        28.85 o                         
   2  -4  10          0.44          6.41         9.85 o                         
   3  -4  10          9.64         10.65        11.05 o                         
   4  -4  10          5.08          4.76         7.71 o                         
   5  -4  10          4.68          1.30         9.94 o                         
  -9  -3  10         65.99         75.49        13.54 o                         
  -8  -3  10         36.23         38.95        10.39 o                         
  -7  -3  10          4.20         -1.06         8.24 o                         
  -6  -3  10        110.16        110.64        13.36 o                         
  -5  -3  10         62.52         59.65        20.46 o                         
  -4  -3  10          6.84         10.56         9.14 o                         
  -3  -3  10        216.02        191.21        10.37 o                         
  -2  -3  10         16.95         12.87         6.89 o                         
  -1  -3  10        268.48        253.71        13.79 o                         
   0  -3  10        769.78        746.31        26.93 o                         
   1  -3  10         11.49         12.16        13.90 o                         
   2  -3  10        270.00        270.09        25.43 o                         
   3  -3  10        499.24        517.71        22.47 o                         
   4  -3  10         18.39         25.85         9.65 o                         
   5  -3  10         32.50         38.76        11.53 o                         
  -9  -2  10          0.16         -6.77        11.53 o                         
  -8  -2  10         11.70         29.83        10.90 o                         
  -7  -2  10        454.87        502.63        22.72 o                         
  -6  -2  10        201.78        178.25        13.75 o                         
  -5  -2  10         87.61         82.74        14.51 o                         
  -4  -2  10        260.29        227.09        14.38 o                         
  -3  -2  10        214.35        221.05        14.09 o                         
  -2  -2  10         18.56         20.99         8.27 o                         
  -1  -2  10         71.87         85.07        15.25 o                         
   0  -2  10        255.94        283.32        15.60 o                         
   1  -2  10        205.45        212.22        16.81 o                         
   2  -2  10         12.70         10.80        12.99 o                         
   3  -2  10         24.98         36.73        12.53 o                         
   4  -2  10         76.79         57.35        15.85 o                         
  -9  -1  10        269.23        285.42        20.32 o                         
  -8  -1  10          1.85          1.10         7.86 o                         
  -7  -1  10        170.81        172.50        12.51 o                         
  -6  -1  10        201.18        195.46        11.63 o                         
  -5  -1  10          0.16          2.63         7.13 o                         
  -4  -1  10         18.20         14.12         9.22 o                         
  -3  -1  10          8.22         13.50         6.56 o                         
  -2  -1  10          2.00          4.93         9.47 o                         
  -1  -1  10         71.59         68.82        12.31 o                         
   0  -1  10         96.66         93.66        12.74 o                         
   1  -1  10         18.00         22.84        19.38 o                         
   2  -1  10         67.63         83.67        12.27 o                         
   3  -1  10         92.81        102.21        11.71 o                         
   4  -1  10         37.13         40.19        11.90 o                         
  -9   0  10         69.59         64.12        10.39 o                         
  -8   0  10        193.81        203.76        10.78 o                         
  -7   0  10        672.09        706.01        17.23 o                         
  -6   0  10         12.54          9.56         9.52 o                         
  -5   0  10          0.72          4.33         7.34 o                         
  -4   0  10        266.66        257.85        13.50 o                         
  -3   0  10        112.43        112.64         9.55 o                         
  -2   0  10         26.95         29.31        11.41 o                         
  -1   0  10         27.15         33.49        11.50 o                         
   0   0  10        423.96        435.93        22.77 o                         
   1   0  10         42.38         45.68        18.73 o                         
   2   0  10        921.28        918.87        27.92 o                         
   3   0  10        288.61        286.98        35.48 o                         
   4   0  10        732.63        648.95        73.48 o                         
  -9   1  10          5.58          6.31         7.42 o                         
  -8   1  10         30.04         32.10         8.56 o                         
  -7   1  10          1.68          1.86        10.38 o                         
  -6   1  10        112.35         99.60        10.35 o                         
  -5   1  10        249.64        239.67        11.98 o                         
  -4   1  10        371.37        379.58        13.15 o                         
  -3   1  10        528.89        502.28        14.44 o                         
  -2   1  10          6.54         15.68        13.19 o                         
  -1   1  10        264.79        276.02        15.32 o                         
   0   1  10          7.69          7.57         7.64 o                         
   1   1  10          0.66         20.75        14.31 o                         
   2   1  10         66.90         43.80        18.01 o                         
   3   1  10        119.97        131.78        13.31 o                         
   4   1  10          0.83          0.86        11.67 o                         
  -9   2  10        176.78        173.83         9.61 o                         
  -8   2  10         88.78         93.34        10.26 o                         
  -7   2  10          0.76          4.10         9.55 o                         
  -6   2  10         68.15         68.19        11.04 o                         
  -5   2  10        214.67        200.87        12.12 o                         
  -4   2  10        232.17        211.10        12.10 o                         
  -3   2  10          0.18         -5.06         8.03 o                         
  -2   2  10          4.32         14.07        11.09 o                         
  -1   2  10        513.77        500.75        24.86 o                         
   0   2  10         97.16        122.44        16.40 o                         
   1   2  10          0.20          1.15        18.01 o                         
   2   2  10         16.87         11.82        16.14 o                         
   3   2  10         72.34         69.88        14.41 o                         
  -9   3  10          0.80          0.86         9.80 o                         
  -8   3  10         76.09         84.41         8.91 o                         
  -7   3  10        329.32        322.99        18.08 o                         
  -6   3  10          0.04          0.71         8.65 o                         
  -5   3  10         41.36         40.21        11.00 o                         
  -4   3  10         46.21         33.79        10.92 o                         
  -3   3  10         18.78          8.19         9.87 o                         
  -2   3  10        224.69        229.57        20.81 o                         
  -1   3  10         34.09         27.15        12.77 o                         
   0   3  10         89.46         73.04        17.15 o                         
   1   3  10         44.75         50.14        16.86 o                         
   2   3  10        125.53        151.86        19.74 o                         
   3   3  10          1.09         -1.70         7.32 o                         
  -8   4  10        285.28        323.07        11.09 o                         
  -7   4  10         67.71         82.49        10.07 o                         
  -6   4  10         93.63         75.22         9.29 o                         
  -5   4  10         98.27        120.61        13.44 o                         
  -4   4  10        125.70        125.84        14.91 o                         
  -3   4  10         23.01         26.48        16.07 o                         
  -2   4  10          3.84         -1.78        11.10 o                         
  -1   4  10          2.94          3.87         7.73 o                         
   0   4  10          4.67          5.00        10.06 o                         
   1   4  10         10.08         15.42        12.68 o                         
   2   4  10         30.70         30.70         6.51 o                         
  -7   5  10          5.25          5.58         5.57 o                         
  -6   5  10        109.48        112.70        11.80 o                         
  -5   5  10         44.48         41.26         8.68 o                         
  -4   5  10        165.00        167.31        13.83 o                         
  -3   5  10          0.10         -1.46         6.81 o                         
  -2   5  10        163.72        158.14        13.19 o                         
  -1   5  10         74.47         73.67        11.41 o                         
   0   5  10         95.06         96.24        15.85 o                         
  -5   6  10         29.62         42.51        12.10 o                         
  -4   6  10        215.35        215.84        17.72 o                         
  -3   6  10          5.88         11.24        11.24 o                         
  -4  -8  11         15.97          5.68         6.60 o                         
  -3  -8  11         12.86         22.62        10.52 o                         
  -2  -8  11         90.76        107.47        11.46 o                         
  -1  -8  11        141.80        144.09        23.20 o                         
   0  -8  11         24.56         29.54        10.52 o                         
   1  -8  11          4.58          6.77         8.79 o                         
  -6  -7  11          0.91          0.00         9.37 o                         
  -5  -7  11         24.61         28.06         7.04 o                         
  -4  -7  11          0.39          3.97         7.49 o                         
  -3  -7  11          6.15          0.46         8.07 o                         
  -2  -7  11        123.01        120.62        25.00 o                         
  -1  -7  11          0.01         -2.70         8.40 o                         
   0  -7  11         44.71         38.17         8.07 o                         
   1  -7  11         39.63         47.12        13.83 o                         
   2  -7  11        705.23        702.66        24.64 o                         
  -7  -6  11         48.21         50.91         7.63 o                         
  -6  -6  11         50.85         62.64         7.65 o                         
  -5  -6  11         75.53         73.67         7.37 o                         
  -4  -6  11        443.21        467.53        12.08 o                         
  -3  -6  11         91.28         91.15         9.83 o                         
  -2  -6  11         35.37         39.63         8.40 o                         
  -1  -6  11        300.27        291.44        17.50 o                         
   0  -6  11         29.91         15.10        10.16 o                         
   1  -6  11         48.87         66.24        11.04 o                         
   2  -6  11         31.12         27.34         7.49 o                         
   3  -6  11        129.22        148.40        14.70 o                         
  -8  -5  11          0.97          0.23         4.60 o                         
  -7  -5  11         29.72         26.36         6.80 o                         
  -6  -5  11          0.05          9.85         7.17 o                         
  -5  -5  11         76.98         50.29        10.13 o                         
  -4  -5  11         52.41         46.09         7.97 o                         
  -3  -5  11        294.73        281.74        14.15 o                         
  -2  -5  11        459.95        490.38        22.16 o                         
  -1  -5  11        533.96        605.00        24.10 o                         
   0  -5  11          0.76         -1.12        11.51 o                         
   1  -5  11          3.24          2.59         8.53 o                         
   2  -5  11         10.86         10.48         7.78 o                         
   3  -5  11          4.53          2.45        11.96 o                         
  -8  -4  11        261.64        260.14        12.10 o                         
  -7  -4  11         57.38         58.21         7.82 o                         
  -6  -4  11         12.42          9.97         6.44 o                         
  -5  -4  11          0.03          2.01         7.28 o                         
  -4  -4  11        166.45        163.54        10.79 o                         
  -3  -4  11        451.82        452.34        17.45 o                         
  -2  -4  11          1.94         -5.44         7.97 o                         
  -1  -4  11         30.76         44.27        12.19 o                         
   0  -4  11         73.20         85.65        14.51 o                         
   1  -4  11        408.62        404.43        15.32 o                         
   2  -4  11        384.77        396.70        19.25 o                         
   3  -4  11         91.90         83.78        10.28 o                         
  -9  -3  11         79.22         78.49         7.53 o                         
  -8  -3  11        376.05        370.81        17.64 o                         
  -7  -3  11        180.21        170.94        13.95 o                         
  -6  -3  11        268.88        262.99        26.66 o                         
  -5  -3  11         59.76         72.33         8.62 o                         
  -4  -3  11        123.22        111.91         9.35 o                         
  -3  -3  11         55.39         40.26        11.89 o                         
  -2  -3  11          3.36         12.63        12.61 o                         
  -1  -3  11        145.98        148.89        14.49 o                         
   0  -3  11        278.37        306.26        23.85 o                         
   1  -3  11         64.29         42.48        14.91 o                         
   2  -3  11          1.51         -0.29        10.65 o                         
   3  -3  11         28.80         30.19        10.04 o                         
   4  -3  11        179.72        169.15        15.56 o                         
  -9  -2  11          5.21          4.32        10.23 o                         
  -8  -2  11          1.95          4.91         9.31 o                         
  -7  -2  11        230.07        235.47        15.74 o                         
  -6  -2  11         77.34         82.04        12.39 o                         
  -5  -2  11        363.11        384.37        16.91 o                         
  -4  -2  11          0.72          0.39        10.08 o                         
  -3  -2  11         26.30         46.34        11.94 o                         
  -2  -2  11        178.10        204.99        17.47 o                         
  -1  -2  11        183.17        220.47        17.75 o                         
   0  -2  11        334.23        340.97        20.68 o                         
   1  -2  11         67.26         71.53        12.88 o                         
   2  -2  11          5.19         11.53        16.43 o                         
   3  -2  11         40.90         49.42        12.25 o                         
  -9  -1  11          7.40          6.05         8.36 o                         
  -8  -1  11         11.56          7.35        14.12 o                         
  -7  -1  11         19.10         37.61        19.45 o                         
  -6  -1  11        106.88         92.59         9.86 o                         
  -5  -1  11          8.32          3.94         7.98 o                         
  -4  -1  11          0.04          1.30         7.99 o                         
  -3  -1  11         79.66         64.38        11.00 o                         
  -2  -1  11         29.26         31.68         9.11 o                         
  -1  -1  11        138.79        136.91        13.92 o                         
   0  -1  11       1199.14       1254.03        27.75 o                         
   1  -1  11        184.47        185.52        16.43 o                         
   2  -1  11        143.74        142.93        12.17 o                         
   3  -1  11        124.88        108.49        16.57 o                         
  -8   0  11          0.09          1.64         6.62 o                         
  -7   0  11        120.36        126.61         8.55 o                         
  -6   0  11        150.38        162.38        13.47 o                         
  -5   0  11         68.14         72.45         9.16 o                         
  -4   0  11        167.85        165.89        12.41 o                         
  -3   0  11         28.96         33.68         9.75 o                         
  -2   0  11         64.20         56.18        10.39 o                         
  -1   0  11         84.03        100.76        14.77 o                         
   0   0  11        807.14        797.57        22.29 o                         
   1   0  11         50.56         52.63        10.68 o                         
   2   0  11        578.23        586.68        21.51 o                         
   3   0  11        159.74        156.90        18.16 o                         
  -8   1  11         12.91         15.95         7.74 o                         
  -7   1  11         41.13         47.33         9.34 o                         
  -6   1  11        251.56        228.52        17.19 o                         
  -5   1  11          6.28          2.48        12.29 o                         
  -4   1  11         47.37         64.07        15.99 o                         
  -3   1  11        477.90        492.52        23.02 o                         
  -2   1  11        131.75        115.10        15.71 o                         
  -1   1  11         40.08         49.05        14.83 o                         
   0   1  11        254.21        242.19        24.06 o                         
   1   1  11        156.94        131.97        20.61 o                         
   2   1  11        139.24        149.55        19.74 o                         
  -8   2  11          1.33          1.54         7.01 o                         
  -7   2  11         47.17         52.17        11.75 o                         
  -6   2  11          1.55          8.57         8.99 o                         
  -5   2  11        362.87        380.81        21.16 o                         
  -4   2  11       1138.06       1173.26        33.44 o                         
  -3   2  11          7.65         14.70        19.16 o                         
  -2   2  11          0.02          1.71        13.23 o                         
  -1   2  11          1.60         -2.18         8.93 o                         
   0   2  11        136.47        109.78        21.90 o                         
   1   2  11         10.09          8.50        15.85 o                         
   2   2  11          1.31         -1.59        10.66 o                         
  -8   3  11         67.64         74.43         8.91 o                         
  -7   3  11         30.27         48.59        11.09 o                         
  -6   3  11         16.21         20.59         8.14 o                         
  -5   3  11         91.75        101.78        11.34 o                         
  -4   3  11         71.82         92.71        14.06 o                         
  -3   3  11         60.54         66.62        19.59 o                         
  -2   3  11         81.50         65.63        12.16 o                         
  -1   3  11        222.95        205.87        14.62 o                         
   0   3  11        289.60        302.76        16.93 o                         
   1   3  11          2.19          3.17        12.25 o                         
  -7   4  11         22.44         17.96         7.74 o                         
  -6   4  11         20.54         13.00         8.78 o                         
  -5   4  11          6.52          5.36         8.92 o                         
  -4   4  11         74.99         83.58        14.69 o                         
  -3   4  11          8.47          0.47         9.39 o                         
  -2   4  11         17.06         25.04         7.14 o                         
  -1   4  11         51.12         69.11        17.21 o                         
   0   4  11          1.35          4.76        11.53 o                         
  -5   5  11         19.17         19.07         7.78 o                         
  -4   5  11        130.15        123.43        18.59 o                         
  -3   5  11         37.96         46.86         9.08 o                         
  -2   5  11          8.80          3.17        11.53 o                         
  -2  -8  12          6.25         10.66         8.21 o                         
  -4  -7  12          0.06          2.45        10.09 o                         
  -3  -7  12         11.10          8.76         8.04 o                         
  -2  -7  12          0.39         -2.27         7.84 o                         
  -1  -7  12          5.46          9.24         6.57 o                         
   0  -7  12          2.99          4.90        10.23 o                         
  -6  -6  12          1.32          0.14         9.51 o                         
  -5  -6  12         27.77         23.03         8.35 o                         
  -4  -6  12         59.43         64.31        10.44 o                         
  -3  -6  12        198.84        201.59        13.65 o                         
  -2  -6  12          6.56          7.35         8.04 o                         
  -1  -6  12          3.22         -2.91         9.52 o                         
   0  -6  12        111.06        119.02         9.28 o                         
   1  -6  12         57.87         60.83         9.10 o                         
  -7  -5  12          7.81         11.22         5.59 o                         
  -6  -5  12         62.14         57.70         8.47 o                         
  -5  -5  12        200.44        192.82        12.97 o                         
  -4  -5  12          0.27          0.68         8.50 o                         
  -3  -5  12          1.06          3.44         7.53 o                         
  -2  -5  12        453.77        486.09        20.73 o                         
  -1  -5  12        280.48        315.98        17.88 o                         
   0  -5  12         21.84         23.83         9.16 o                         
   1  -5  12         29.33         32.01         9.90 o                         
   2  -5  12         17.69         12.76         7.55 o                         
  -7  -4  12         17.46         11.01         7.74 o                         
  -6  -4  12         14.10          8.68         6.70 o                         
  -5  -4  12          5.02          0.06         6.19 o                         
  -4  -4  12          0.48          1.09         7.36 o                         
  -3  -4  12        192.45        193.33        28.16 o                         
  -2  -4  12        135.16        146.99        15.39 o                         
  -1  -4  12        471.43        472.38        20.32 o                         
   0  -4  12         39.31         44.97        10.28 o                         
   1  -4  12         90.44        101.73        10.33 o                         
   2  -4  12         99.91        117.29        11.35 o                         
  -8  -3  12         34.91         43.47         6.04 o                         
  -7  -3  12         72.33         61.40         9.40 o                         
  -6  -3  12         26.26         24.30         8.07 o                         
  -5  -3  12          1.18          6.75         8.55 o                         
  -4  -3  12        144.88        158.41        12.74 o                         
  -3  -3  12        116.71        117.62        14.70 o                         
  -2  -3  12         11.74         17.19        10.59 o                         
  -1  -3  12         98.82         96.75        14.41 o                         
   0  -3  12        415.29        436.54        20.68 o                         
   1  -3  12        176.63        163.58        17.87 o                         
   2  -3  12        195.42        191.13        12.78 o                         
  -8  -2  12          3.62          3.60         9.51 o                         
  -7  -2  12          0.27          4.05         8.73 o                         
  -6  -2  12        107.08        120.84         9.88 o                         
  -5  -2  12        248.78        298.16        18.54 o                         
  -4  -2  12          5.99          3.31        12.68 o                         
  -3  -2  12         23.27         12.39        13.40 o                         
  -2  -2  12         89.14        104.60        20.61 o                         
  -1  -2  12          4.19         17.15        16.57 o                         
   0  -2  12         34.80         33.72        17.58 o                         
   1  -2  12         13.01         22.62        12.10 o                         
   2  -2  12         29.25         21.38         8.68 o                         
  -8  -1  12        470.76        410.62        21.33 o                         
  -7  -1  12         16.70         18.80         7.64 o                         
  -6  -1  12         11.79         20.28        10.68 o                         
  -5  -1  12         61.93         71.24        11.38 o                         
  -4  -1  12         27.65         35.84        10.79 o                         
  -3  -1  12        285.42        320.78        19.36 o                         
  -2  -1  12        242.32        238.23        18.65 o                         
  -1  -1  12          2.00          4.49         8.97 o                         
   0  -1  12         25.49         25.61        12.66 o                         
   1  -1  12          7.06          4.76        14.12 o                         
   2  -1  12         80.67         86.73        14.55 o                         
  -7   0  12         41.50         37.15        10.29 o                         
  -6   0  12         59.40         69.43        11.92 o                         
  -5   0  12        133.63        125.97        10.28 o                         
  -4   0  12          0.97         -1.26         8.60 o                         
  -3   0  12         17.10         20.35         9.10 o                         
  -2   0  12         35.47         25.55        13.50 o                         
  -1   0  12         32.75         37.34         9.20 o                         
   0   0  12          4.74          3.17        15.42 o                         
   1   0  12        470.99        403.53       102.01 o                         
  -7   1  12        125.07        125.74        19.52 o                         
  -6   1  12         81.21         77.55         8.89 o                         
  -5   1  12         81.46         99.19        13.37 o                         
  -4   1  12         91.10         96.50        12.04 o                         
  -3   1  12          5.39          7.68        10.26 o                         
  -2   1  12          9.28          7.52        13.09 o                         
  -1   1  12        121.24        125.05        15.24 o                         
   1   1  12         31.04         20.61        13.40 o                         
  -7   2  12         13.45         23.63        12.39 o                         
  -6   2  12         11.22         15.71        14.41 o                         
  -5   2  12         45.61         37.91        12.07 o                         
  -4   2  12          0.62         -6.35        11.36 o                         
  -3   2  12        181.04        206.33        23.78 o                         
  -2   2  12        126.17        127.79        13.28 o                         
  -1   2  12         27.44         32.13        17.44 o                         
   0   2  12          1.04         -5.04        11.82 o                         
  -6   3  12         13.17         10.57         8.76 o                         
  -5   3  12         35.58         43.08        15.99 o                         
  -4   3  12          8.41         10.23        11.82 o                         
  -3   3  12         11.45         11.83         7.94 o                         
  -2   3  12          1.22         10.23        14.12 o                         
  -1   3  12         65.48         72.75        11.96 o                         
  -4   4  12         64.83         59.10         8.81 o                         
  -3   4  12          9.87         15.42        10.81 o                         
  -4  -6  13         52.58         44.96        10.95 o                         
  -3  -6  13         35.33         27.81        11.10 o                         
  -2  -6  13          7.98          6.34        10.95 o                         
  -1  -6  13         14.51         17.72        10.81 o                         
  -6  -5  13          5.92         -1.87         8.36 o                         
  -5  -5  13        138.35        129.39         9.43 o                         
  -4  -5  13        134.64        138.98        11.96 o                         
  -3  -5  13         28.87         37.77         9.36 o                         
  -2  -5  13         98.38        110.27        11.34 o                         
  -1  -5  13          2.49          2.32         6.73 o                         
   0  -5  13         14.83         15.85        10.23 o                         
  -6  -4  13         23.13         21.25         7.44 o                         
  -5  -4  13          0.32          1.85         8.35 o                         
  -4  -4  13          4.73          5.31         8.86 o                         
  -3  -4  13         28.19         13.68         9.72 o                         
  -2  -4  13        102.99        101.49        12.28 o                         
  -1  -4  13          1.14          0.58         7.38 o                         
   0  -4  13        212.47        222.43        13.60 o                         
  -7  -3  13        100.29         91.17         8.25 o                         
  -6  -3  13         90.27        104.33        10.09 o                         
  -5  -3  13         38.69         31.81         7.55 o                         
  -4  -3  13         21.14         28.16        10.28 o                         
  -3  -3  13         37.66         52.95        11.46 o                         
  -2  -3  13        211.58        215.22        18.94 o                         
  -1  -3  13         29.91         32.41        10.30 o                         
   0  -3  13          3.22          4.32        12.97 o                         
   1  -3  13        277.47        292.77        19.16 o                         
  -7  -2  13         11.51          9.65        10.37 o                         
  -6  -2  13          0.07         -5.97         8.40 o                         
  -5  -2  13        210.04        224.96        33.21 o                         
  -4  -2  13        225.11        269.61        15.99 o                         
  -3  -2  13         12.10         12.50        10.70 o                         
  -2  -2  13         19.00         26.00        11.26 o                         
  -1  -2  13        375.86        427.35        20.10 o                         
   0  -2  13          5.44          4.50         8.80 o                         
  -6  -1  13        101.07         90.04        16.28 o                         
  -5  -1  13         22.46         34.58        14.70 o                         
  -4  -1  13          3.37          3.60        14.70 o                         
  -3  -1  13        136.63        147.39        19.16 o                         
  -2  -1  13        178.46        182.26        19.02 o                         
  -1  -1  13        461.30        473.91        31.19 o                         
   0  -1  13         92.35         91.05        16.28 o                         
  -5   0  13          1.28          4.62        10.48 o                         
  -4   0  13         60.68         66.64        11.70 o                         
  -3   0  13          4.87          8.73        11.77 o                         
  -2   0  13          3.39          5.99        11.26 o                         
  -1   0  13         17.14          5.66         8.42 o                         
  -5   1  13        541.97        575.01        26.66 o                         
  -4   1  13         83.87         96.38        18.30 o                         
  -3   1  13         13.56         15.71        16.71 o                         
  -2   1  13          0.25         -7.49        14.99 o                         
  -1   1  13         29.71         11.24        12.54 o                         
  -4   2  13          8.13         13.11        11.38 o                         
  -3   2  13         94.91        108.92        14.99 o                         
  -3  -4  14         20.54         12.97        10.52 o                         
  -4  -3  14         18.21         22.62        11.53 o                         
  -3  -3  14         13.59         18.59        11.82 o                         
  -2  -3  14        105.55        101.28        14.55 o                         
  -4  -2  14         10.62          6.20        11.38 o                         
  -3  -2  14          9.13         11.53        11.67 o                         
                                                                                
